# Supplementary material for: Distinct transcriptomic features of tumor and stromal cells in direct contact in luminal and triple-negative breast cancers
Source: Explor Target Antitumor Ther. 2026 Jul 29;7:1002388. doi: 10.37349/etat.2026.1002388 (PMC13424803; doi:10.37349/etat.2026.1002388)
Supplement: Supplementary file 1 [file 1002388_sup_1.xlsx]

## Sheet: All patients and spots
Number of patient with breast cancer	Cloup file code	Age (years)	Т	N	M	Grade	ER (0-no; 1-yes)	PR (0-no; 1-yes)	Ki67, %	HER2neu	Molecular subtype	Neoadjuvant chemotherapy (0-no; 1-yes)	Number of mixed spots	Number of stromal spots	Number of tumoral spots
1	R3_S1	38	2	0	0	2	1	1	10	1+	Luminal A	0	689	227	453
2	R3_S2	49	2	1	0	2	1	1	16-18	1+	Luminal A	0	869	522	165
3	R3_S3	49	1	2	0	2	1	1	15	1+	Luminal A	0	231	253	0
4	310_2B	56	4	3	1	2	1	1	10	0	Luminal A	1	150	57	55
5	R1_S6	31	1	0	0	2	1	0	45	1+	Luminal B	0	1510	331	404
6	R2_S3	46	1	0	0	2	1	1	20	0	Luminal B	0	855	335	728
7	R3_S5	68	2	0	0	2	1	1	30	2+ (FISH negative)	Luminal B	0	584	775	610
8	310_1A	60	1	1	0	2	1	1	45	1+	Luminal B	1	303	183	6
9	310_3C	36	1	0	0	2	1	0	35	2+ (FISH negative)	Luminal B	0	322	128	37
10	310_4D	31	2	1	1	2	1	0	40	1+	Luminal B	1	255	84	40
11	R1_S1	26	1	0	0	3	0	0	90	0	Triple-negative	0	215	88	25
12	R1_S3_2	40	4	1	0	2	0	0	15-20	0	Triple-negative	1	134	196	31
13	R1_S5_1	36	3	0	0	2	0	0	50	0	Triple-negative	1	471	140	156
14	R1_S5_2	63	4	1	0	2	0	0	60	0	Triple-negative	1	348	118	32
15	R2_S1	58	1	0	0	2	0	0	22	2+ (FISH negative)	Triple-negative	0	514	217	159
16	R2_S2	66	1	0	0	2	0	0	30	1+	Triple-negative	0	771	497	122
17	R2_S5_1	30	2	0	0	3	0	0	65	0	Triple-negative	1	51	24	38
18	R2_S5_2	42	4	2	0	2	0	0	10	1+	Triple-negative	1	32	66	41
19	R3_S4	36	1	1	0	2	0	0	42-45	1+	Triple-negative	0	210	403	555
