# Supplementary material for: Distinct transcriptomic features of tumor and stromal cells in direct contact in luminal and triple-negative breast cancers
Source: Explor Target Antitumor Ther. 2026 Jul 29;7:1002388. doi: 10.37349/etat.2026.1002388 (PMC13424803; doi:10.37349/etat.2026.1002388)
Supplement: Supplementary file 2 [file 1002388_sup_2.xlsx]

## Sheet: Mix-Stroma Lum
FeatureID	FeatureName	Mix Lum Average	Mix Lum Log2 Fold Change	Stroma Lum Average	Stroma Lum Log2 Fold Change	P-Value		GO Biological Processes 2025 (enriched in Mix Lum)	P-value	Adjusted p-value	Overlap	Genes
ENSG00000064886	CHI3L2	1.60108	1.85335	0.442805	-1.85335	2.01781e-192		Intermediate Filament Organization (GO:0045109)	1.214e-07	0.0001045	7/72	KRT81;KRT16;KRT15;KRT14;KRT23;KRT7;KRT5
ENSG00000186832	KRT16	2.38733	1.79427	0.688103	-1.79427	1.48924e-214		Establishment of Skin Barrier (GO:0061436)	4.483e-06	0.001888	4/21	CLDN4;KRT16;STMN1;LSR
ENSG00000206075	SERPINB5	1.24944	1.58904	0.415007	-1.58904	2.62383e-137		Skin Epidermis Development (GO:0098773)	6.578e-06	0.001888	4/23	CLDN4;KRT16;STMN1;LSR
ENSG00000173432	SAA1	2.77485	1.56116	0.940228	-1.56116	3.3761e-179		Double-Strand Break Repair via Break-Induced Replication (GO:0000727)	1.788e-05	0.003078	3/10	MCM3;MCM4;MCM6
ENSG00000163064	EN1	1.36598	1.55606	0.464262	-1.55606	3.87791e-128		Mitotic DNA Replication (GO:1902969)	1.788e-05	0.003078	3/10	MCM3;MCM4;MCM6
ENSG00000108244	KRT23	2.69109	1.55176	0.917795	-1.55176	2.18651e-170		Regulation of DNA-templated DNA Replication Initiation (GO:0030174)	3.251e-05	0.004666	3/12	MCM3;MCM4;MCM6
ENSG00000160678	S100A1	1.73718	1.54061	0.596908	-1.54061	1.84963e-145		Epithelial Cell Differentiation (GO:0030855)	8.134e-05	0.009427	6/132	KRT16;KRT15;KRT14;KRT23;DSG2;IRF6
ENSG00000139219	COL2A1	2.13873	1.53406	0.738333	-1.53406	2.15139e-161		Supramolecular Fiber Organization (GO:0097435)	9.319e-05	0.009427	9/339	KRT81;COL2A1;KRT16;KRT15;STMN1;KRT14;KRT7;KRT23;KRT5
ENSG00000094755	GABRP	6.22925	1.52539	2.16428	-1.52539	1.20346e-207		Regulation of DNA-templated DNA Replication (GO:0090329)	9.854e-05	0.009427	3/17	MCM3;MCM4;MCM6
ENSG00000102554	KLF5	1.10983	1.50717	0.390136	-1.50717	4.00503e-119		Regulation of Cell Adhesion (GO:0030155)	0.0001217	0.01048	6/142	PPP1CB;EFNA1;ADGRG1;SAA2;DSG2;CD24
ENSG00000205426	KRT81	1.49978	1.50239	0.529122	-1.50239	3.37005e-124		Epithelium Development (GO:0060429)	0.0002254	0.01764	6/159	ERRFI1;CLDN3;KRT16;KRT15;KRT14;KRT23
ENSG00000186847	KRT14	1.90646	1.49141	0.677862	-1.49141	1.76947e-146		Renal Filtration Cell Differentiation (GO:0061318)	0.0002859	0.01893	2/5	CD24;PROM1
ENSG00000181617	FDCSP	4.47359	1.43928	1.64979	-1.43928	1.58764e-171		Glomerular Epithelial Cell Differentiation (GO:0072311)	0.0002859	0.01893	2/5	CD24;PROM1
ENSG00000137673	MMP7	3.41164	1.43745	1.25965	-1.43745	4.7566e-163		Dorsal/Ventral Axis Specification (GO:0009950)	0.0004273	0.02628	2/6	SFRP1;MDFI
ENSG00000134339	SAA2	1.75148	1.41333	0.657379	-1.41333	8.17773e-130		Response to Estrogen (GO:0043627)	0.0006777	0.0389	3/32	SFRP1;CITED4;CD24
ENSG00000162366	PDZK1IP1	1.23109	1.41063	0.462799	-1.41063	5.14437e-108		Skin Morphogenesis (GO:0043589)	0.000792	0.04262	2/8	ERRFI1;ITGB4
ENSG00000007062	PROM1	1.23946	1.3963	0.470602	-1.3963	2.04921e-102		Negative Regulation of Epithelial to Mesenchymal Transition (GO:0010719)	0.0009604	0.04864	3/36	EFNA1;SFRP1;DSG2
ENSG00000146197	SCUBE3	1.67109	1.39007	0.637385	-1.39007	1.21359e-116		Negative Regulation of Apoptotic Process (GO:0043066)	0.001092	0.04991	9/475	TFAP2A;RNF144B;SFRP1;TFRC;MSH2;DSG2;CRYAB;DHRS2;SH3RF1
ENSG00000109846	CRYAB	4.63855	1.36077	1.80633	-1.36077	2.36491e-161		Negative Regulation of Programmed Cell Death (GO:0043069)	0.001101	0.04991	8/382	TFAP2A;RNF144B;SFRP1;TFRC;DSG2;CRYAB;DHRS2;SH3RF1
ENSG00000163993	S100P	1.76551	1.30582	0.713949	-1.30582	6.54326e-119
ENSG00000272398	CD24	20.2682	1.29048	8.28844	-1.29048	6.60897e-180
ENSG00000137699	TRIM29	1.03902	1.27145	0.430125	-1.27145	8.00017e-88
ENSG00000112378	PERP	3.38237	1.26006	1.41229	-1.26006	2.51424e-131
ENSG00000104267	CA2	2.06617	1.25333	0.86659	-1.25333	2.71734e-126
ENSG00000104332	SFRP1	1.28977	1.23259	0.548629	-1.23259	6.45012e-85
ENSG00000187193	MT1X	5.06789	1.22415	2.16964	-1.22415	1.54592e-138
ENSG00000115339	GALNT3	1.41063	1.18364	0.620804	-1.18364	1.36879e-87
ENSG00000110484	SCGB2A2	10.7502	1.15003	4.84549	-1.15003	7.34414e-142
ENSG00000115112	TFCP2L1	1.59744	1.14584	0.721752	-1.14584	3.56902e-87
ENSG00000169908	TM4SF1	5.8339	1.12422	2.67682	-1.12422	2.24955e-122
ENSG00000156234	CXCL13	2.20523	1.10991	1.02167	-1.10991	5.3415e-102
ENSG00000124935	SCGB1D2	3.05083	1.09637	1.42692	-1.09637	2.55324e-109
ENSG00000181143	MUC16	1.16298	1.08973	0.546191	-1.08973	7.36388e-64
ENSG00000182253	SYNM	1.04306	1.03681	0.508152	-1.03681	7.03498e-59
ENSG00000186160	CYP4Z1	1.63575	1.03203	0.799779	-1.03203	6.39307e-84
ENSG00000112559	MDFI	1.25079	1.01925	0.616903	-1.01925	2.93398e-63
ENSG00000121039	RDH10	1.16365	1.01902	0.573988	-1.01902	1.8103e-60
ENSG00000159763	PIP	1.08946	1.01628	0.538388	-1.01628	2.13427e-70
ENSG00000147676	MAL2	4.68509	0.980135	2.37544	-0.980135	2.03808e-94
ENSG00000186081	KRT5	1.04509	0.97469	0.531561	-0.97469	2.84315e-51
ENSG00000132470	ITGB4	1.40779	0.968412	0.719314	-0.968412	5.54835e-61
ENSG00000143514	TP53BP2	1.24256	0.961537	0.637873	-0.961537	1.51056e-56
ENSG00000164128	NPY1R	1.27304	0.948803	0.65933	-0.948803	1.47519e-63
ENSG00000171346	KRT15	3.09898	0.948546	1.6059	-0.948546	3.7671e-81
ENSG00000119787	ATL2	1.45392	0.909406	0.773933	-0.909406	6.66834e-55
ENSG00000119888	EPCAM	4.57826	0.902537	2.44957	-0.902537	1.75413e-79
ENSG00000135480	KRT7	5.86034	0.899145	3.14303	-0.899145	1.26e-82
ENSG00000197905	TEAD4	1.15583	0.896261	0.620804	-0.896261	1.46272e-47
ENSG00000008394	MGST1	2.86307	0.893779	1.54104	-0.893779	2.15242e-69
ENSG00000134755	DSC2	1.36423	0.88639	0.737845	-0.88639	2.03165e-50
ENSG00000105519	CAPS	2.01032	0.875414	1.0958	-0.875414	4.10854e-59
ENSG00000184292	TACSTD2	2.56929	0.854479	1.42107	-0.854479	2.00697e-63
ENSG00000137393	RNF144B	1.10808	0.84563	0.616415	-0.84563	6.94319e-43
ENSG00000179862	CITED4	3.0109	0.838104	1.68441	-0.838104	2.96505e-63
ENSG00000096696	DSP	3.51753	0.830023	1.97897	-0.830023	1.64536e-66
ENSG00000117595	IRF6	1.72612	0.816982	0.979729	-0.816982	1.58765e-50
ENSG00000189143	CLDN4	2.02705	0.812949	1.15383	-0.812949	1.38838e-54
ENSG00000046604	DSG2	1.48077	0.808902	0.845133	-0.808902	1.17742e-45
ENSG00000129353	SLC44A2	4.49234	0.807882	2.56661	-0.807882	6.78295e-65
ENSG00000137203	TFAP2A	1.92629	0.806135	1.10165	-0.806135	4.338e-54
ENSG00000142949	PTPRF	4.04641	0.805902	2.31497	-0.805902	4.25753e-64
ENSG00000104413	ESRP1	2.72845	0.79852	1.56884	-0.79852	3.04326e-57
ENSG00000154447	SH3RF1	1.17512	0.771761	0.688103	-0.771761	2.99887e-39
ENSG00000180573	HIST1H2AC	2.15141	0.768397	1.26307	-0.768397	1.8968e-50
ENSG00000130940	CASZ1	1.09702	0.766483	0.6447	-0.766483	6.24721e-39
ENSG00000169242	EFNA1	2.11297	0.738495	1.26648	-0.738495	3.24518e-47
ENSG00000165215	CLDN3	1.51138	0.738004	0.906091	-0.738004	3.56544e-41
ENSG00000198373	WWP2	1.06573	0.736781	0.639336	-0.736781	2.60938e-33
ENSG00000076003	MCM6	1.08205	0.733633	0.650552	-0.733633	6.61951e-33
ENSG00000182481	KPNA2	1.72518	0.720394	1.04703	-0.720394	1.36381e-39
ENSG00000104447	TRPS1	6.73345	0.717002	4.09741	-0.717002	1.13504e-56
ENSG00000172197	MBOAT1	1.10295	0.714457	0.67201	-0.714457	4.96359e-34
ENSG00000051620	HEBP2	2.9966	0.71111	1.83071	-0.71111	1.08367e-46
ENSG00000177106	EPS8L2	1.38001	0.710575	0.843182	-0.710575	1.36698e-36
ENSG00000162607	USP1	1.05237	0.709822	0.643237	-0.709822	4.6455e-31
ENSG00000204580	DDR1	3.28296	0.70405	2.01554	-0.70405	1.24743e-48
ENSG00000072274	TFRC	1.45123	0.690317	0.899264	-0.690317	8.1516e-35
ENSG00000104738	MCM4	1.09149	0.682741	0.679812	-0.682741	3.29744e-30
ENSG00000205336	ADGRG1	1.48562	0.68097	0.926573	-0.68097	6.2183e-34
ENSG00000116285	ERRFI1	1.79788	0.680675	1.12164	-0.680675	3.06015e-36
ENSG00000167747	C19orf48	1.00597	0.679061	0.628119	-0.679061	7.02175e-29
ENSG00000117632	STMN1	1.02094	0.675957	0.638848	-0.675957	1.4445e-27
ENSG00000213639	PPP1CB	4.83117	0.674583	3.02746	-0.674583	5.90745e-47
ENSG00000104341	LAPTM4B	1.69146	0.67456	1.05971	-0.67456	1.11291e-34
ENSG00000039068	CDH1	2.5674	0.672264	1.61126	-0.672264	1.27928e-41
ENSG00000175063	UBE2C	1.05885	0.670307	0.665182	-0.670307	1.15003e-28
ENSG00000089356	FXYD3	3.57796	0.663151	2.25986	-0.663151	4.55518e-44
ENSG00000164754	RAD21	3.20945	0.636556	2.0648	-0.636556	7.9127e-39
ENSG00000095002	MSH2	1.12575	0.636155	0.72419	-0.636155	1.76396e-26
ENSG00000105699	LSR	1.71776	0.633844	1.10701	-0.633844	6.16297e-32
ENSG00000163655	GMPS	1.83929	0.627132	1.19089	-0.627132	2.43228e-32
ENSG00000156804	FBXO32	1.08501	0.626352	0.702733	-0.626352	1.80578e-25
ENSG00000139180	NDUFA9	1.30811	0.625909	0.847571	-0.625909	7.53973e-28
ENSG00000123505	AMD1	2.66546	0.624796	1.72879	-0.624796	4.37639e-37
ENSG00000134243	SORT1	1.86438	0.622665	1.21089	-0.622665	5.66467e-32
ENSG00000008441	NFIX	2.49969	0.621102	1.6254	-0.621102	1.65424e-34
ENSG00000112118	MCM3	1.32443	0.61912	0.862201	-0.61912	2.55839e-27
ENSG00000141934	PLPP2	1.69968	0.616045	1.10896	-0.616045	2.49686e-30
ENSG00000124795	DEK	7.51282	0.614205	4.90938	-0.614205	4.20199e-42
ENSG00000135525	MAP7	1.02162	0.609195	0.669571	-0.609195	6.46998e-25
ENSG00000119411	BSPRY	1.16149	0.601915	0.765155	-0.601915	7.78911e-27
ENSG00000140545	MFGE8	3.62098	0.601363	2.38715	-0.601363	5.02151e-36
ENSG00000198176	TFDP1	3.86877	0.599164	2.55442	-0.599164	3.564e-36
ENSG00000177508	IRX3	1.05615	0.593472	0.699807	-0.593472	2.0094e-24
ENSG00000160209	PDXK	1.42452	0.588856	0.947056	-0.588856	1.15991e-25
ENSG00000100867	DHRS2	1.82702	0.587086	1.21625	-0.587086	4.67052e-32
ENSG00000117906	RCN2	2.75745	0.585755	1.83754	-0.585755	2.55469e-32
ENSG00000160213	CSTB	6.89734	0.585494	4.59775	-0.585494	2.30299e-38

## Sheet: Stroma-Mix Lum
FeatureID	FeatureName	Mix Lum Average	Mix Lum Log2 Fold Change	Stroma Lum Average	Stroma Lum Log2 Fold Change	P-Value		GO Biological Processes 2025 (enriched in Stroma Lum)	P-value	Adjusted p-value	Overlap	Genes
ENSG00000172724	CCL19	0.172113	-2.93173	1.31427	2.93173	0		Antigen Processing and Presentation of Exogenous Peptide Antigen (GO:0002478)	1.811e-13	2.456e-10	9/31	HLA-DMA;HLA-DMB;HLA-DRA;CTSS;HLA-DQA1;MPEG1;HLA-DRB1;HLA-DPA1;LGMN
ENSG00000112936	C7	0.24603	-2.25121	1.17187	2.25121	0		Antigen Processing and Presentation of Exogenous Peptide Antigen via MHC Class II (GO:0019886)	1.719e-12	1.166e-09	8/25	HLA-DMA;HLA-DMB;HLA-DRA;CTSS;HLA-DQA1;HLA-DRB1;HLA-DPA1;LGMN
ENSG00000211900	IGHJ6	2.03636	-1.93711	7.80077	1.93711	0		Antigen Processing and Presentation of Peptide Antigen via MHC Class II (GO:0002495)	3.493e-12	1.579e-09	8/27	HLA-DMA;HLA-DMB;HLA-DRA;CTSS;HLA-DQA1;HLA-DRB1;HLA-DPA1;LGMN
ENSG00000211772	TRBC2	0.67321	-1.64073	2.09991	1.64073	1.37775e-232		MHC Class II Protein Complex Assembly (GO:0002399)	8.324e-11	2.257e-08	6/13	HLA-DMA;HLA-DMB;HLA-DRA;HLA-DQA1;HLA-DRB1;HLA-DPA1
ENSG00000277734	TRAC	0.418683	-1.60202	1.27136	1.60202	8.37822e-170		Peptide Antigen Assembly With MHC Class II Protein Complex (GO:0002503)	8.324e-11	2.257e-08	6/13	HLA-DMA;HLA-DMB;HLA-DRA;HLA-DQA1;HLA-DRB1;HLA-DPA1
ENSG00000106483	SFRP4	1.65274	-1.519	4.7382	1.519	5.04328e-304		Regulation of T Cell Activation (GO:0050863)	3.655e-10	7.463e-08	9/68	HLA-DMA;HLA-DMB;CCL5;LAPTM5;HLA-DRA;THY1;HLA-DQA1;HLA-DRB1;HLA-DPA1
ENSG00000185811	IKZF1	0.357849	-1.48674	1.00314	1.48674	2.22246e-138		+ Reg of Phosphatidylinositol 3-Kinase/Prot Kinase B Signal Transduction (GO:0051897)	3.853e-10	7.463e-08	12/162	PDGFRB;PDGFRA;CSF1R;IL1R1;CCL5;SELENOP;PECAM1;CCL19;GAS6;THBS1;DCN;ENG
ENSG00000104894	CD37	0.422324	-1.47741	1.17626	1.47741	4.11591e-154		Positive Regulation of Lymphocyte Activation (GO:0051251)	7.501e-10	1.271e-07	8/50	HLA-DMA;TYROBP;HLA-DMB;HLA-DRA;THY1;HLA-DQA1;HLA-DRB1;HLA-DPA1
ENSG00000166482	MFAP4	0.38685	-1.47717	1.07726	1.47717	2.41803e-169		Peptide Antigen Assembly With MHC Protein Complex (GO:0002501)	8.78e-10	1.314e-07	6/18	HLA-DMA;HLA-DMB;HLA-DRA;HLA-DQA1;HLA-DRB1;HLA-DPA1
ENSG00000164949	GEM	0.410589	-1.32105	1.02606	1.32105	5.00706e-132		Regulation of Cell Migration (GO:0030334)	9.689e-10	1.314e-07	18/479	PDGFRB;PDGFRA;CSF1R;CD74;SERPINE1;CXCR4;THY1;RNASE1;THBS1;DAB2;SFRP2;CXCL12;CCL5;PECAM1;CYP1B1;EMILIN1;CCL19;ENG
ENSG00000250722	SELENOP	1.32659	-1.31048	3.29129	1.31048	5.38973e-201		Positive Regulation of T Cell Activation (GO:0050870)	1.767e-09	2.174e-07	10/111	HLA-DMA;PTPRC;HLA-DMB;CCL5;HLA-DRA;THY1;CCL19;HLA-DQA1;HLA-DRB1;HLA-DPA1
ENSG00000081237	PTPRC	0.973194	-1.26189	2.33448	1.26189	4.36464e-151		Positive Regulation of Leukocyte Chemotaxis (GO:0002690)	1.924e-09	2.174e-07	8/56	CSF1R;CXCL12;CCL5;RARRES2;SERPINE1;GAS6;THBS1;LGMN
ENSG00000100979	PLTP	0.55033	-1.2378	1.29818	1.2378	1.30778e-130		Positive Regulation of Intracellular Signal Transduction (GO:1902533)	3.468e-09	3.618e-07	20/652	PDGFRB;PDGFRA;CSF1R;CD74;VWF;IL1R1;LAPTM5;THBS1;DCN;TGFBR2;DAB2;PTPRC;CCL5;SELENOP;PECAM1;S100A4;CCL19;GAS6;HLA-DRB1;ENG
ENSG00000120129	DUSP1	0.501367	-1.20768	1.15822	1.20768	9.65919e-119		Positive Regulation of Immune Response (GO:0050778)	7.575e-09	7.337e-07	9/95	CD74;HLA-DMA;HLA-DMB;PTPRC;CCL5;HLA-DRA;HLA-DQA1;HLA-DRB1;HLA-DPA1
ENSG00000120738	EGR1	1.29098	-1.20649	2.98015	1.20649	1.58985e-165		Positive Regulation of Protein Modification Process (GO:0031401)	9.989e-09	9.03e-07	9/98	C3;CSF1R;EGR1;CD74;NNMT;RARRES2;GAS6;RNASE1;HLA-DRB1
ENSG00000211892	IGHG4	1.18213	-1.20399	2.72413	1.20399	3.03593e-136		Regulation of Phosphatidylinositol 3-Kinase/Protein Kinase B Signal Transduction (GO:0051896)	1.192e-08	1.01e-06	12/219	PDGFRB;PDGFRA;CSF1R;IL1R1;CCL5;SELENOP;PECAM1;CCL19;GAS6;THBS1;DCN;ENG
ENSG00000197629	MPEG1	0.440939	-1.20096	1.01387	1.20096	4.86713e-96		Positive Regulation of Chemotaxis (GO:0050921)	1.3e-08	1.037e-06	7/46	PDGFRB;NRP1;PDGFRA;RARRES2;CCL19;THBS1;LGMN
ENSG00000132465	JCHAIN	1.66407	-1.15918	3.71751	1.15918	5.36857e-154		Positive Regulation of Leukocyte Cell-Cell Adhesion (GO:1903039)	1.77e-08	1.295e-06	7/48	HLA-DMA;HLA-DMB;HLA-DRA;THY1;HLA-DQA1;HLA-DRB1;HLA-DPA1
ENSG00000165507	DEPP1	0.565033	-1.13041	1.23722	1.13041	1.13987e-114		Extracellular Matrix Organization (GO:0030198)	1.815e-08	1.295e-06	11/182	COL15A1;COL3A1;COL16A1;CCDC80;LUM;MMP2;CYP1B1;COL8A1;GAS6;CTSS;ENG
ENSG00000170345	FOS	2.75772	-1.11039	5.95592	1.11039	1.9902e-164		Negative Regulation of Cell Migration (GO:0030336)	2.032e-08	1.378e-06	11/184	CD74;COL3A1;SFRP2;SERPINE1;CYP1B1;EMILIN1;THY1;RNASE1;THBS1;DCN;ENG
ENSG00000121966	CXCR4	0.771946	-1.09878	1.65369	1.09878	3.68604e-103		Regulation of Chemotaxis (GO:0050920)	2.643e-08	1.707e-06	6/30	PDGFRB;PDGFRA;RARRES2;CXCR4;CCL19;THBS1
ENSG00000211895	IGHA1	5.79856	-1.08784	12.3293	1.08784	7.63887e-167		Positive Regulation of Cell Migration (GO:0030335)	3.01e-08	1.856e-06	14/344	PDGFRB;PDGFRA;CSF1R;NRP1;CXCR4;FBLN1;RNASE1;THBS1;DAB2;PTPRC;CXCL12;CCL5;PECAM1;CCL19
ENSG00000106366	SERPINE1	0.879179	-1.08108	1.86046	1.08108	9.88673e-120		Positive Regulation of Locomotion (GO:0040017)	3.993e-08	2.354e-06	6/32	PDGFRB;CSF1R;PDGFRA;RARRES2;CCL19;THBS1
ENSG00000179583	CIITA	0.519037	-1.07526	1.09384	1.07526	1.24121e-82		Regulation of Immune Response (GO:0050776)	1.239e-07	6.722e-06	8/94	HLA-DMA;COL3A1;HLA-DMB;HLA-DRA;SAMHD1;HLA-DQA1;HLA-DRB1;HLA-DPA1
ENSG00000211592	IGKC	45.3894	-1.03699	93.1689	1.03699	1.21839e-164		Positive Regulation of Phosphorylation (GO:0042327)	1.239e-07	6.722e-06	8/94	C3;CSF1R;CD74;RARRES2;GAS6;RNASE1;THBS1;HLA-DRB1
ENSG00000110799	VWF	0.678066	-1.02551	1.38059	1.02551	1.31043e-88		Regulation of ERK1 and ERK2 Cascade (GO:0070372)	1.451e-07	7.569e-06	11/223	PDGFRB;PDGFRA;CSF1R;NRP1;CD74;PTPRC;FBLN1;EMILIN1;CCL19;GAS6;HLA-DRB1
ENSG00000223865	HLA-DPB1	2.69932	-0.999778	5.39948	0.999778	1.18462e-125		Positive Regulation of Immune System Process (GO:0002684)	1.893e-07	9.507e-06	6/41	HLA-DMA;HLA-DMB;HLA-DRA;HLA-DQA1;HLA-DRB1;HLA-DPA1
ENSG00000163513	TGFBR2	0.60941	-0.987424	1.20845	0.987424	6.52854e-79		Negative Regulation of Cytokine Production (GO:0001818)	3.169e-07	1.535e-05	10/191	SRGN;ZFP36;TYROBP;PTPRC;LAPTM5;FBLN1;GAS6;RNASE1;THBS1;HLA-DRB1
ENSG00000110077	MS4A6A	0.81376	-0.985204	1.61126	0.985204	3.42057e-84		Positive Regulation of ERK1 and ERK2 Cascade (GO:0070374)	4.755e-07	2.223e-05	9/153	PDGFRB;PDGFRA;CSF1R;NRP1;CD74;PTPRC;CCL19;GAS6;HLA-DRB1
ENSG00000261371	PECAM1	0.652168	-0.955033	1.26453	0.955033	8.18624e-74		Cell Chemotaxis (GO:0060326)	5.447e-07	2.462e-05	7/78	PDGFRB;NRP1;NR4A1;CXCL12;CXCR4;RNASE1;ENG
ENSG00000183087	GAS6	0.880393	-0.947358	1.69807	0.947358	2.72809e-87		Branching Involved in Blood Vessel Morphogenesis (GO:0001569)	6.704e-07	2.932e-05	4/12	NRP1;SFRP2;ENG;TGFBR2
ENSG00000138061	CYP1B1	0.780848	-0.943036	1.50154	0.943036	5.71988e-79		Positive Regulation of Cytokine Production (GO:0001819)	8.672e-07	3.675e-05	12/325	C3;CSF1R;EGR1;CD74;TYROBP;PTPRC;IL1R1;SERPINE1;LAPTM5;CYP1B1;CCL19;HLA-DPA1
ENSG00000000971	CFH	0.567865	-0.94236	1.09141	0.94236	4.14074e-68		Integrin-Mediated Signaling Pathway (GO:0007229)	1.063e-06	4.369e-05	7/86	NRP1;COL3A1;DAB2;COL16A1;ITGBL1;FBLN1;THY1
ENSG00000211899	IGHM	2.55566	-0.939967	4.9045	0.939967	6.52283e-103		Positive Regulation of Protein Phosphorylation (GO:0001934)	1.209e-06	4.823e-05	9/171	C3;CSF1R;CD74;PTPRC;RARRES2;CCL19;GAS6;RNASE1;HLA-DRB1
ENSG00000119681	LTBP2	0.771002	-0.913239	1.45228	0.913239	2.67295e-76		Positive Regulation of Macrophage Chemotaxis (GO:0010759)	1.343e-06	5.202e-05	4/14	CSF1R;RARRES2;CCL5;THBS1
ENSG00000128016	ZFP36	0.742002	-0.910232	1.39474	0.910232	5.93489e-71		Regulation of Protein Phosphorylation (GO:0001932)	2.229e-06	8.396e-05	8/137	C3;CSF1R;CD74;RARRES2;FBLN1;GAS6;RNASE1;HLA-DRB1
ENSG00000211896	IGHG1	16.2923	-0.90455	30.5091	0.90455	1.34273e-118		Positive Regulation of Mononuclear Cell Migration (GO:0071677)	2.363e-06	8.659e-05	5/35	CXCL12;CCL5;SERPINE1;GAS6;LGMN
ENSG00000158270	COLEC12	0.555186	-0.902929	1.03825	0.902929	3.4793e-61		Negative Regulation of Cell Motility (GO:2000146)	2.485e-06	8.868e-05	8/139	CD74;SFRP2;SERPINE1;CYP1B1;FBLN1;EMILIN1;THY1;ENG
ENSG00000011465	DCN	12.7861	-0.902567	23.9105	0.902567	1.57339e-120		Positive Regulation of MAPK Cascade (GO:0043410)	2.664e-06	9.264e-05	12/362	PDGFRB;PDGFRA;CSF1R;NRP1;CD74;PTPRC;PECAM1;LAPTM5;CCL19;GAS6;THBS1;HLA-DRB1
ENSG00000107562	CXCL12	1.83942	-0.892288	3.41515	0.892288	7.08633e-94		Positive Regulation of Cell Motility (GO:2000147)	3.518e-06	0.0001193	10/249	PDGFRB;PDGFRA;CSF1R;DAB2;CXCL12;CCL5;PECAM1;CXCR4;CCL19;THBS1
ENSG00000211893	IGHG2	3.91773	-0.89161	7.27068	0.89161	5.68071e-101		Positive Regulation of Focal Adhesion Assembly (GO:0051894)	4.027e-06	0.0001332	4/18	NRP1;COL16A1;THY1;RNASE1
ENSG00000103196	CRISPLD2	0.671861	-0.890267	1.24551	0.890267	1.41773e-67		Negative Regulation of Dendritic Cell Apoptotic Process (GO:2000669)	4.589e-06	0.0001447	3/6	CXCL12;CCL19;GAS6
ENSG00000231389	HLA-DPA1	4.00527	-0.889133	7.42039	0.889133	1.29199e-103		Humoral Immune Response Mediated by Circulating Immunoglobulin (GO:0002455)	4.589e-06	0.0001447	3/6	C1QB;C1R;C1QC
ENSG00000127951	FGL2	0.594842	-0.881847	1.09628	0.881847	6.35154e-56		Regulation of Smooth Muscle Cell Migration (GO:0014910)	5.076e-06	0.0001564	4/19	PDGFRB;NRP1;CCL5;SERPINE1
ENSG00000122862	SRGN	0.921803	-0.870248	1.68539	0.870248	8.32539e-68		Positive Regulation of Vasculature Development (GO:1904018)	5.242e-06	0.000158	7/109	SFRP2;CXCL12;SERPINE1;CYP1B1;CXCR4;EMILIN1;THBS1
ENSG00000134853	PDGFRA	0.744834	-0.861744	1.35377	0.861744	4.16065e-64		Regulation of Granulocyte Chemotaxis (GO:0071622)	6.315e-06	0.0001784	4/20	CSF1R;RARRES2;CCL5;THBS1
ENSG00000115935	WIPF1	1.26495	-0.857202	2.29205	0.857202	1.08263e-73		Positive Regulation of Macrophage Migration (GO:1905523)	6.315e-06	0.0001784	4/20	CSF1R;RARRES2;CCL5;THBS1
ENSG00000145423	SFRP2	2.52046	-0.856831	4.56606	0.856831	7.0576e-92		Positive Regulation of Monocyte Chemotaxis (GO:0090026)	6.315e-06	0.0001784	4/20	CXCL12;CCL5;SERPINE1;LGMN
ENSG00000271503	CCL5	0.55667	-0.85297	1.00558	0.85297	4.19086e-46		Positive Regulation of Receptor-Mediated Endocytosis (GO:0048260)	6.733e-06	0.0001863	5/43	C3;SFRP4;DAB2;SERPINE1;CCL19
ENSG00000110852	CLEC2B	0.689936	-0.847452	1.24161	0.847452	2.41342e-59		Regulation of Macrophage Chemotaxis (GO:0010758)	7.763e-06	0.0002105	4/21	CSF1R;RARRES2;CCL5;THBS1
ENSG00000153071	DAB2	0.740248	-0.843911	1.3289	0.843911	3.07731e-61		Positive Regulation of Response to External Stimulus (GO:0032103)	8.098e-06	0.0002153	8/163	PDGFRB;PDGFRA;RARRES2;CCL5;SERPINE1;EMILIN1;CCL19;THBS1
ENSG00000240583	AQP1	0.672671	-0.839718	1.20406	0.839718	3.57809e-57		Positive Regulation of Lymphocyte Proliferation (GO:0050671)	8.322e-06	0.000217	6/77	CD74;HLA-DMB;PTPRC;CCL5;CCL19;HLA-DPA1
ENSG00000159189	C1QC	0.882686	-0.82405	1.56298	0.82405	7.72326e-60		Positive Regulation of Cell-Substrate Junction Organization (GO:0150117)	1.138e-05	0.0002881	4/23	NRP1;COL16A1;THY1;RNASE1
ENSG00000213626	LBH	0.945543	-0.822678	1.67271	0.822678	3.24585e-63		Response to Cytokine (GO:0034097)	1.163e-05	0.0002881	7/123	CSF1R;CD74;CIITA;COL3A1;IL1R1;SELENOP;CXCR4
ENSG00000091986	CCDC80	1.85359	-0.82172	3.27714	0.82172	3.42566e-79		Positive Regulation of Kinase Activity (GO:0033674)	1.168e-05	0.0002881	5/48	CD74;PTPRC;CCL19;GAS6;HLA-DRB1
ENSG00000178695	KCTD12	0.785434	-0.817041	1.38401	0.817041	2.21396e-57		Synapse Pruning (GO:0098883)	1.273e-05	0.0003058	3/8	C1QB;C3;C1QC
ENSG00000198542	ITGBL1	0.677931	-0.815575	1.19333	0.815575	4.50036e-58		Regulation of T Cell Proliferation (GO:0042129)	1.285e-05	0.0003058	6/83	HLA-DMB;PTPRC;CCL5;CCL19;HLA-DRB1;HLA-DPA1
ENSG00000152583	SPARCL1	0.8665	-0.810131	1.51958	0.810131	2.89955e-59		Positive Regulation of Macromolecule Biosynthetic Process (GO:0010557)	1.335e-05	0.0003122	11/355	PDGFRB;ACTA2;SFRP4;EGR1;CD74;CIITA;TYROBP;FBLN1;EMILIN1;CCL19;GAS6
ENSG00000019582	CD74	10.8439	-0.806964	18.9782	0.806964	1.17551e-93		Positive Regulation of Endocytosis (GO:0045807)	1.474e-05	0.0003388	6/85	C3;DAB2;PTPRC;SERPINE1;CCL19;GAS6
ENSG00000173372	C1QA	0.596461	-0.800174	1.03874	0.800174	1.00882e-45		Regulation of Dendritic Cell Apoptotic Process (GO:2000668)	1.901e-05	0.0004247	3/9	CXCL12;CCL19;GAS6
ENSG00000173369	C1QB	1.81973	-0.79563	3.15962	0.79563	5.24881e-71		Regulation of Focal Adhesion Assembly (GO:0051893)	1.91e-05	0.0004247	5/53	NRP1;COL16A1;THY1;RNASE1;THBS1
ENSG00000242574	HLA-DMB	0.922612	-0.784334	1.58932	0.784334	1.72474e-53		Positive Regulation of Response to Stimulus (GO:0048584)	2.32e-05	0.0005075	6/92	HLA-DMA;HLA-DMB;HLA-DRA;HLA-DQA1;HLA-DRB1;HLA-DPA1
ENSG00000106538	RARRES2	1.21531	-0.783296	2.09211	0.783296	2.93832e-62		Negative Regulation of Angiogenesis (GO:0016525)	2.468e-05	0.0005312	6/93	SERPINF1;SERPINE1;EMILIN1;THBS2;THBS1;DCN
ENSG00000139329	LUM	8.99493	-0.777876	15.4279	0.777876	8.981e-87		Regulation of Monocyte Chemotaxis (GO:0090025)	2.568e-05	0.0005357	4/28	CXCL12;CCL5;SERPINE1;LGMN
ENSG00000142871	CCN1	2.35711	-0.764099	4.00426	0.764099	8.06938e-72		Positive Regulation of Fibroblast Proliferation (GO:0048146)	2.568e-05	0.0005357	4/28	CD74;PDGFRA;FBLN1;GAS6
ENSG00000129538	RNASE1	0.976566	-0.76259	1.6571	0.76259	1.03511e-53		Positive Regulation of Hemostasis (GO:1900048)	2.704e-05	0.0005555	3/10	SERPINE1;EMILIN1;THBS1
ENSG00000204287	HLA-DRA	6.8133	-0.757634	11.5232	0.757634	3.36567e-79		Inflammatory Response (GO:0006954)	3.676e-05	0.0007381	9/261	CSF1R;CCL5;CYBB;CXCR4;FOS;CCL19;LYZ;RNASE1;THBS1
ENSG00000144810	COL8A1	0.74942	-0.756764	1.26648	0.756764	1.94307e-51		Negative Regulation of Leukocyte Apoptotic Process (GO:2000107)	3.701e-05	0.0007381	3/11	CXCL12;CCL19;GAS6
ENSG00000170458	CD14	0.71462	-0.756543	1.20747	0.756543	1.07057e-46		Regulation of Reactive Oxygen Species Metabolic Process (GO:2000377)	3.807e-05	0.0007481	5/61	PDGFRB;CYP1B1;RNASE1;THBS1;TGFBR2
ENSG00000166033	HTRA1	2.81828	-0.756055	4.76112	0.756055	1.12158e-71		Artery Morphogenesis (GO:0048844)	3.89e-05	0.0007536	4/31	PDGFRB;NRP1;TGFBR2;ENG
ENSG00000211598	IGKV4-1	1.24242	-0.754491	2.09649	0.754491	2.55117e-51		Positive Regulation of Cell Population Proliferation (GO:0008284)	4.828e-05	0.000922	12/484	PDGFRB;PDGFRA;CSF1R;CD74;SFRP2;PTPRC;CCL5;FBLN1;GAS6;THBS1;LGMN;TGFBR2
ENSG00000132386	SERPINF1	4.0425	-0.753569	6.81763	0.753569	7.0761e-75		Positive Regulation of CD4-positive, Alpha-Beta T Cell Activation (GO:2000516)	4.913e-05	0.0009252	3/12	HLA-DRA;HLA-DRB1;TGFBR2
ENSG00000204291	COL15A1	0.686159	-0.74902	1.15334	0.74902	1.30046e-44		Vasculogenesis (GO:0001570)	5.011e-05	0.0009308	4/33	PDGFRB;NRP1;TGFBR2;ENG
ENSG00000136167	LCP1	0.737011	-0.743725	1.23429	0.743725	3.97016e-41		Positive Regulation of T Cell Proliferation (GO:0042102)	5.182e-05	0.0009386	5/65	HLA-DMB;PTPRC;CCL5;CCL19;HLA-DPA1
ENSG00000136859	ANGPTL2	0.800137	-0.740662	1.33719	0.740662	2.0939e-47		Regulation of Angiogenesis (GO:0045765)	5.191e-05	0.0009386	8/211	SFRP2;SERPINF1;SERPINE1;CYP1B1;EMILIN1;THBS2;THBS1;DCN
ENSG00000087245	MMP2	4.59283	-0.739582	7.67105	0.739582	1.30903e-73		Positive Regulation of Coagulation (GO:0050820)	6.357e-05	0.001134	3/13	SERPINE1;EMILIN1;THBS1
ENSG00000196628	TCF4	0.611703	-0.735751	1.01874	0.735751	3.2062e-40		External Encapsulating Structure Organization (GO:0045229)	6.696e-05	0.001164	6/111	COL15A1;COL3A1;COL16A1;CCDC80;MMP2;COL8A1
ENSG00000182578	CSF1R	0.618042	-0.73462	1.0285	0.73462	8.7426e-40		Extracellular Structure Organization (GO:0043062)	6.696e-05	0.001164	6/111	COL15A1;COL3A1;COL16A1;CCDC80;MMP2;COL8A1
ENSG00000138080	EMILIN1	0.906156	-0.728821	1.50202	0.728821	6.83806e-49		Defense Response to Bacterium (GO:0042742)	7.186e-05	0.001233	8/221	COLEC12;RARRES2;SERPINE1;SELENOP;LYZ;RNASE1;MPEG1;JCHAIN
ENSG00000157514	TSC22D3	1.02297	-0.722542	1.68831	0.722542	7.04458e-52		Regulation of Immune Effector Process (GO:0002697)	8.055e-05	0.001365	3/14	CFH;HLA-DRA;HLA-DRB1
ENSG00000125730	C3	3.38089	-0.712154	5.54042	0.712154	3.4184e-63		Myeloid Leukocyte Differentiation (GO:0002573)	9.667e-05	0.001618	5/74	CSF1R;TYROBP;CCL19;HLA-DRB1;TGFBR2
ENSG00000204257	HLA-DMA	1.03376	-0.710319	1.69173	0.710319	1.07371e-45		Branching Morphogenesis of an Epithelial Tube (GO:0048754)	0.0001082	0.00179	4/40	NRP1;SFRP2;TGFBR2;ENG
ENSG00000123384	LRP1	2.31908	-0.705706	3.78335	0.705706	1.04302e-59		Transforming Growth Factor Beta Receptor Signaling Pathway (GO:0007179)	0.0001098	0.001794	5/76	COL3A1;DAB2;FOS;TGFBR2;ENG
ENSG00000159403	C1R	4.64827	-0.701954	7.56377	0.701954	1.0769e-65		Regulation of Receptor-Mediated Endocytosis (GO:0048259)	0.0001313	0.002119	4/42	C3;SERPINE1;CCL19;RNASE1
ENSG00000101347	SAMHD1	0.677796	-0.701219	1.10213	0.701219	5.34334e-36		Platelet-Derived Growth Factor Receptor Signaling Pathway (GO:0048008)	0.0001484	0.00234	3/17	PDGFRB;NRP1;PDGFRA
ENSG00000106333	PCOLCE	1.39673	-0.700985	2.27108	0.700985	2.0518e-51		Positive Regulation of Smooth Muscle Cell Migration (GO:0014911)	0.0001484	0.00234	3/17	PDGFRB;NRP1;CCL5
ENSG00000196126	HLA-DRB1	0.900221	-0.69842	1.46106	0.69842	8.61281e-41		Negative Regulation of Blood Vessel Morphogenesis (GO:2000181)	0.0001574	0.002453	5/82	SERPINF1;EMILIN1;THBS2;THBS1;DCN
ENSG00000196735	HLA-DQA1	1.15785	-0.694459	1.87412	0.694459	3.9896e-42		Regulation of Tumor Necrosis Factor Production (GO:0032680)	0.0001671	0.002575	6/131	ZFP36;TYROBP;PTPRC;CCL19;GAS6;THBS1
ENSG00000011600	TYROBP	1.40982	-0.693407	2.28035	0.693407	1.71398e-48		Positive Regulation of Cell-Matrix Adhesion (GO:0001954)	0.0001723	0.002585	4/45	NRP1;COL16A1;THY1;RNASE1
ENSG00000115594	IL1R1	0.795551	-0.691549	1.28501	0.691549	2.11441e-40		Endothelial Cell Migration (GO:0043542)	0.0001723	0.002585	4/45	NRP1;NR4A1;CYP1B1;FSTL1
ENSG00000100600	LGMN	1.22395	-0.685769	1.96921	0.685769	1.02361e-45		Aorta Morphogenesis (GO:0035909)	0.0001773	0.002585	3/18	PDGFRB;TGFBR2;ENG
ENSG00000099250	NRP1	1.13721	-0.679288	1.82145	0.679288	1.31473e-45		Dendritic Cell Migration (GO:0036336)	0.0001773	0.002585	3/18	CCL5;CXCR4;CCL19
ENSG00000106991	ENG	1.08272	-0.674821	1.72879	0.674821	1.04522e-43		Extracellular Matrix Assembly (GO:0085029)	0.0001773	0.002585	3/18	MFAP4;EMILIN1;GAS6
ENSG00000113721	PDGFRB	1.35977	-0.674736	2.17111	0.674736	2.26497e-47		Regulation of Fibroblast Proliferation (GO:0048145)	0.0001878	0.00268	4/46	CD74;PDGFRA;FBLN1;GAS6
ENSG00000038427	VCAN	2.91904	-0.674314	4.65969	0.674314	1.88659e-56		Mononuclear Cell Differentiation (GO:1903131)	0.0001878	0.00268	4/46	CSF1R;IKZF1;GAS6;HLA-DRB1
ENSG00000182326	C1S	3.05743	-0.664329	4.84695	0.664329	7.07744e-55		Positive Regulation of Signal Transduction (GO:0009967)	0.0001981	0.002798	8/256	C3;CD74;PTPRC;VWF;IL1R1;CCL5;PECAM1;GAS6
ENSG00000077942	FBLN1	2.51088	-0.663944	3.97939	0.663944	3.59502e-53		Positive Regulation of Cytokine-Mediated Signaling Pathway (GO:0001961)	0.0002043	0.002842	4/47	CD74;LAPTM5;CXCR4;GAS6
ENSG00000163359	COL6A3	8.73838	-0.660391	13.8157	0.660391	1.62499e-61		Defense Response to Gram-negative Bacterium (GO:0050829)	0.000208	0.002842	5/87	RARRES2;SERPINE1;SELENOP;LYZ;MPEG1
ENSG00000211675	IGLC1	6.17651	-0.659294	9.75779	0.659294	8.04698e-57		Response to Fibroblast Growth Factor (GO:0071774)	0.0002096	0.002842	3/19	NR4A1;ZFP36;CCL5
ENSG00000090382	LYZ	2.6138	-0.658927	4.12813	0.658927	1.56197e-49		Positive Regulation of Neutrophil Chemotaxis (GO:0090023)	0.0002096	0.002842	3/19	CD74;CCL19;RNASE1
ENSG00000163131	CTSS	0.870142	-0.656032	1.37133	0.656032	2.98256e-35		Regulation of Type II Interferon Production (GO:0032649)	0.0002194	0.002946	5/88	IL1R1;LAPTM5;GAS6;HLA-DRB1;HLA-DPA1
ENSG00000123358	NR4A1	0.688992	-0.655081	1.08507	0.655081	3.31913e-34		Positive Regulation of Smooth Muscle Cell Proliferation (GO:0048661)	0.0002403	0.003195	4/49	PDGFRB;MMP2;CCL5;THBS1
ENSG00000162745	OLFML2B	1.11644	-0.653986	1.75708	0.653986	1.31201e-41		Positive Regulation of Blood Coagulation (GO:0030194)	0.0002455	0.003232	3/20	SERPINE1;EMILIN1;THBS1
ENSG00000162576	MXRA8	1.38001	-0.651809	2.16867	0.651809	8.32414e-44		Positive Regulation of Cell Adhesion (GO:0045785)	0.0002701	0.003521	5/92	CCDC80;SFRP2;CXCL12;CCL5;RNASE1
ENSG00000166741	NNMT	1.35977	-0.651548	2.13648	0.651548	1.12301e-43		Blood Vessel Morphogenesis (GO:0048514)	0.0002808	0.003626	4/51	NRP1;CYP1B1;TGFBR2;ENG
ENSG00000186340	THBS2	2.46839	-0.651136	3.87747	0.651136	1.13708e-51		Positive Regulation of Granulocyte Chemotaxis (GO:0071624)	0.0002851	0.003647	3/21	CD74;CCL19;RNASE1
ENSG00000166147	FBN1	2.62284	-0.648142	4.11155	0.648142	1.06385e-51		Positive Regulation of Reactive Oxygen Species Metabolic Process (GO:2000379)	0.0003027	0.003837	4/52	PDGFRB;TYROBP;THBS1;TGFBR2
ENSG00000163430	FSTL1	3.2166	-0.645104	5.03178	0.645104	9.24243e-53		Antimicrobial Humoral Response (GO:0019730)	0.0003119	0.003915	6/147	CXCL12;RARRES2;CCL5;CCL19;LYZ;JCHAIN
ENSG00000196154	S100A4	1.23757	-0.64276	1.93264	0.64276	2.93683e-40		Negative Regulation of Signal Transduction (GO:0009968)	0.000337	0.004193	8/277	SFRP4;SFRP2;PTPRC;CCL5;EMILIN1;THBS1;DCN;LGMN
ENSG00000163453	IGFBP7	9.71522	-0.641721	15.1626	0.641721	2.54351e-58		Cellular Response to Growth Factor Stimulus (GO:0071363)	0.0003475	0.004284	6/150	NR4A1;NRP1;ZFP36;CCL5;LGMN;TGFBR2
ENSG00000168542	COL3A1	40.0891	-0.635064	62.2804	0.635064	6.5687e-60		Cellular Response to Transforming Growth Factor Beta Stimulus (GO:0071560)	0.0003621	0.004366	5/98	DAB2;COL3A1;FOS;TGFBR2;ENG
ENSG00000084636	COL16A1	1.26374	-0.63425	1.9619	0.63425	2.65178e-41		Negative Regulation of Interleukin-2 Production (GO:0032703)	0.0003762	0.004366	3/23	ZFP36;PTPRC;LAPTM5
ENSG00000142227	EMP3	0.916003	-0.631347	1.41912	0.631347	6.95845e-34		Artery Development (GO:0060840)	0.0003762	0.004366	3/23	NRP1;TGFBR2;ENG
ENSG00000107796	ACTA2	5.14248	-0.629269	7.95683	0.629269	1.50007e-53		Dendritic Cell Differentiation (GO:0097028)	0.0003762	0.004366	3/23	CCL19;GAS6;TGFBR2
ENSG00000116774	OLFML3	0.871896	-0.626732	1.34646	0.626732	1.0896e-33		Regulation of Keratinocyte Apoptotic Process (GO:1902172)	0.0003767	0.004366	2/5	SFRP4;ZFP36
ENSG00000165168	CYBB	0.783816	-0.626718	1.2104	0.626718	5.05614e-31		Cell Junction Disassembly (GO:0150146)	0.0003767	0.004366	2/5	C1QB;C1QC
ENSG00000112769	LAMA4	1.09432	-0.623193	1.68588	0.623193	6.64299e-37		+ Reg of CD4-+, CD25-+, Alpha-Beta Regulatory T Cell Differentiation (GO:0032831)	0.0003767	0.004366	2/5	HLA-DRA;HLA-DRB1
ENSG00000211673	IGLV3-1	0.983041	-0.616022	1.5069	0.616022	6.1291e-31		Apoptotic Cell Clearance (GO:0043277)	0.000428	0.004837	3/24	TYROBP;GAS6;THBS1
ENSG00000137801	THBS1	6.74438	-0.612614	10.3157	0.612614	2.92101e-52		Outflow Tract Septum Morphogenesis (GO:0003148)	0.000428	0.004837	3/24	NRP1;TGFBR2;ENG
ENSG00000130592	LSP1	1.78588	-0.612155	2.73047	0.612155	2.12614e-40		Regulation of Cellular Response to Growth Factor Stimulus (GO:0090287)	0.000428	0.004837	3/24	NRP1;SFRP4;FSTL1
ENSG00000162511	LAPTM5	3.01522	-0.6015	4.5763	0.6015	9.00786e-44		Cellular Response to Cytokine Stimulus (GO:0071345)	0.0004468	0.005007	8/289	CSF1R;EGR1;ZFP36;CXCL12;CCL5;CXCR4;GAS6;HLA-DPA1
ENSG00000154096	THY1	2.18527	-0.600467	3.31421	0.600467	5.59128e-42		Sprouting Angiogenesis (GO:0002040)	0.000461	0.005124	4/58	NRP1;NR4A1;THBS1;ENG
ENSG00000129226	CD68	1.05197	-0.599926	1.59468	0.599926	1.25132e-32		Negative Regulation of Intrinsic Apoptotic Signaling Pathway in Response to DNA Damage (GO:1902230)	0.0004842	0.005295	3/25	CD74;CXCL12;SFRP2
ENSG00000106624	AEBP1	11.3298	-0.592087	17.0846	0.592087	4.2711e-50		Positive Regulation of Neutrophil Migration (GO:1902624)	0.0004842	0.005295	3/25	CD74;CCL19;RNASE1
								Positive Regulation of Cellular Process (GO:0048522)	0.0004924	0.005342	12/622	PDGFRB;C3;PDGFRA;CSF1R;ZFP36;SFRP2;CXCL12;CCL5;CCL19;THBS1;LGMN;TGFBR2
								Response to Type II Interferon (GO:0034341)	0.0005249	0.005604	4/60	CD74;CIITA;CCL5;HLA-DPA1
								Regulation of SMAD Protein Signal Transduction (GO:0060390)	0.0005249	0.005604	4/60	DAB2;EMILIN1;TGFBR2;ENG
								Cell-Matrix Adhesion (GO:0007160)	0.0005423	0.005652	5/107	COL3A1;ITGBL1;EMILIN1;THY1;RNASE1
								Regulation of Neutrophil Chemotaxis (GO:0090022)	0.0005449	0.005652	3/26	CD74;CCL19;RNASE1
								Negative Regulation of Plasminogen Activation (GO:0010757)	0.0005627	0.005652	2/6	SERPINE1;THBS1
								Regulation of Transforming Growth Factor Beta1 Production (GO:0032908)	0.0005627	0.005652	2/6	TYROBP;THBS1
								Cellular Response to Hepatocyte Growth Factor Stimulus (GO:0035729)	0.0005627	0.005652	2/6	NRP1;LGMN
								Response to Hepatocyte Growth Factor (GO:0035728)	0.0005627	0.005652	2/6	NRP1;LGMN
								Hepatocyte Growth Factor Receptor Signaling Pathway (GO:0048012)	0.0005627	0.005652	2/6	NRP1;RNASE1
								Regulation of T-helper Cell Differentiation (GO:0045622)	0.0005627	0.005652	2/6	HLA-DRA;HLA-DRB1
								Negative Regulation of Type II Interferon Production (GO:0032689)	0.0006804	0.006735	3/28	LAPTM5;GAS6;HLA-DRB1
								Regulation of Transmembrane Receptor Protein Serine/Threonine Kinase Signaling Pathway (GO:0090092)	0.0006804	0.006735	3/28	SFRP4;FSTL1;ENG
								Positive Regulation of Cell Junction Assembly (GO:1901890)	0.0007116	0.006992	4/65	NRP1;COL16A1;THY1;RNASE1
								Transforming Growth Factor Beta Receptor Superfamily Signaling Pathway (GO:0141091)	0.0007235	0.007058	5/114	DAB2;COL3A1;FOS;TGFBR2;ENG
								Protein Processing (GO:0016485)	0.0007527	0.007266	5/115	SRGN;C1R;AEBP1;CTSS;LGMN
								Regulation of Blood Coagulation (GO:0030193)	0.0007555	0.007266	3/29	SERPINE1;EMILIN1;THBS1
								Positive Regulation of CD4-positive, Alpha-Beta T Cell Differentiation (GO:0043372)	0.0007846	0.007337	2/7	HLA-DRA;HLA-DRB1
								Positive Regulation of Cardiac Epithelial to Mesenchymal Transition (GO:0062043)	0.0007846	0.007337	2/7	ENG;TGFBR2
								Elastic Fiber Assembly (GO:0048251)	0.0007846	0.007337	2/7	MFAP4;EMILIN1
								Regulation of CD4-positive, Alpha-Beta T Cell Activation (GO:2000514)	0.0007846	0.007337	2/7	HLA-DRA;HLA-DRB1
								Negative Regulation of Cell Adhesion (GO:0007162)	0.0007979	0.007411	4/67	PTPRC;SERPINE1;CYP1B1;FBLN1
								Positive Regulation of Calcium Ion Transport (GO:0051928)	0.0008357	0.007656	3/30	PDGFRB;CXCL12;CCL5
								Positive Regulation of Calcium-Mediated Signaling (GO:0050850)	0.0008357	0.007656	3/30	PDGFRB;PDGFRA;PTPRC
								Proteolysis (GO:0006508)	0.0008873	0.008075	8/321	SRGN;CFH;MMP2;HTRA1;PCOLCE;AEBP1;CTSS;LGMN
								Leukocyte Cell-Cell Adhesion (GO:0007159)	0.000921	0.008326	3/31	CCL5;SELENOP;PECAM1
								Endodermal Cell Differentiation (GO:0035987)	0.001012	0.009085	3/32	LAMA4;MMP2;COL8A1
								Regulation of Dendritic Cell Antigen Processing and Presentation (GO:0002604)	0.001042	0.009115	2/8	CD68;THBS1
								Negative Regulation of Transforming Growth Factor Beta Production (GO:0071635)	0.001042	0.009115	2/8	TYROBP;FBLN1
								Positive Regulation of Memory T Cell Differentiation (GO:0043382)	0.001042	0.009115	2/8	HLA-DRA;HLA-DRB1
								Negative Regulation of T Cell Apoptotic Process (GO:0070233)	0.001042	0.009115	2/8	CCL5;TSC22D3
								Positive Regulation of Cell-Substrate Adhesion (GO:0010811)	0.001101	0.009569	4/73	NRP1;CCDC80;FBLN1;RNASE1
								Regulation of Cell Adhesion Mediated by Integrin (GO:0033628)	0.001108	0.009569	3/33	SFRP2;SERPINE1;CYP1B1
								Positive Regulation of Angiogenesis (GO:0045766)	0.001135	0.009739	5/126	SFRP2;SERPINE1;CYP1B1;EMILIN1;THBS1
								Regulation of T Cell Mediated Cytotoxicity (GO:0001914)	0.001317	0.01096	3/35	PTPRC;HLA-DRA;HLA-DRB1
								Regulation of Memory T Cell Differentiation (GO:0043380)	0.001334	0.01096	2/9	HLA-DRA;HLA-DRB1
								Neuron Remodeling (GO:0016322)	0.001334	0.01096	2/9	C3;C1QA
								Regulation of Respiratory Burst (GO:0060263)	0.001334	0.01096	2/9	RNASE1;JCHAIN
								Endothelial Cell Chemotaxis (GO:0035767)	0.001334	0.01096	2/9	NR4A1;NRP1
								Positive Regulation of Monocyte Differentiation (GO:0045657)	0.001334	0.01096	2/9	CD74;HLA-DRB1
								Negative Regulation of Cell Adhesion Mediated by Integrin (GO:0033629)	0.001334	0.01096	2/9	SERPINE1;CYP1B1
								Endoderm Formation (GO:0001706)	0.00143	0.01161	3/36	LAMA4;MMP2;COL8A1
								Positive Regulation of Immune Effector Process (GO:0002699)	0.00143	0.01161	3/36	HLA-DMB;HLA-DRA;HLA-DRB1
								Positive Regulation of Gene Expression (GO:0010628)	0.001597	0.01289	9/436	ACTA2;SFRP4;EGR1;CD74;TYROBP;FBLN1;EMILIN1;GAS6;THBS1
								Regulation of Macrophage Migration (GO:1905521)	0.001661	0.01325	2/10	CSF1R;EMILIN1
								Negative Regulation of Vascular Endothelial Growth Factor Signaling Pathway (GO:1900747)	0.001661	0.01325	2/10	EMILIN1;DCN
								Positive Regulation of Tumor Necrosis Factor Production (GO:0032760)	0.001695	0.01344	4/82	TYROBP;PTPRC;CCL19;THBS1
								Negative Regulation of Protein Phosphorylation (GO:0001933)	0.001773	0.0139	4/83	SFRP2;PTPRC;FBLN1;THY1
								Regulation of Protein Kinase Activity (GO:0045859)	0.001773	0.0139	4/83	PTPRC;THY1;CCL19;GAS6
								Positive Regulation of SMAD Protein Signal Transduction (GO:0060391)	0.001806	0.014	3/39	DAB2;TGFBR2;ENG
								Semaphorin-Plexin Signaling Pathway (GO:0071526)	0.001806	0.014	3/39	NRP1;TYROBP;RNASE1
								+ Reg of Transmembrane Receptor Prot Serine/Threonine Kinase Sgnlng Pway (GO:0090100)	0.001853	0.01427	4/84	DAB2;THBS1;TGFBR2;ENG
								Regulation of Cell Adhesion (GO:0030155)	0.001925	0.01464	5/142	CXCL12;CCL5;CXCR4;FBLN1;ENG
								Positive Regulation of Tumor Necrosis Factor Superfamily Cytokine Production (GO:1903557)	0.001935	0.01464	4/85	TYROBP;PTPRC;CCL19;THBS1
								Regulation of Cytokine-Mediated Signaling Pathway (GO:0001959)	0.001944	0.01464	3/40	CD74;PTPRC;GAS6
								Regulation of T Cell Receptor Signaling Pathway (GO:0050856)	0.001944	0.01464	3/40	PTPRC;LAPTM5;THY1
								Negative Regulation of Fibrinolysis (GO:0051918)	0.002022	0.01506	2/11	SERPINE1;THBS1
								Regulation of Leukocyte Tethering or Rolling (GO:1903236)	0.002022	0.01506	2/11	CXCL12;SELENOP
								Regulation of Endothelial Cell Proliferation (GO:0001936)	0.002107	0.01561	4/87	NRP1;NR4A1;THBS1;ENG
								Regulation of Endothelial Cell Migration (GO:0010594)	0.002197	0.01602	4/88	NRP1;RNASE1;THBS1;DCN
								Positive Regulation of Endothelial Cell Migration (GO:0010595)	0.002197	0.01602	4/88	NRP1;RNASE1;THBS1;LGMN
								Positive Regulation of Protein Kinase Activity (GO:0045860)	0.002197	0.01602	4/88	CSF1R;PTPRC;CCL19;GAS6
								Cardiac Ventricle Morphogenesis (GO:0003208)	0.002238	0.01615	3/42	SFRP2;TGFBR2;ENG
								Positive Regulation of Metabolic Process (GO:0009893)	0.002239	0.01615	5/147	PDGFRB;CXCR4;THBS1;JCHAIN;TGFBR2
								Non-Canonical Wnt Signaling Pathway (GO:0035567)	0.002396	0.01689	3/43	SFRP4;SFRP2;RNASE1
								Regulation of Chemokine Production (GO:0032642)	0.002396	0.01689	3/43	CSF1R;CD74;EGR1
								Endothelium Development (GO:0003158)	0.002416	0.01689	2/12	PECAM1;FSTL1
								Positive Regulation of Natural Killer Cell Activation (GO:0032816)	0.002416	0.01689	2/12	TYROBP;GAS6
								Regulation of CD4-positive, Alpha-Beta T Cell Differentiation (GO:0043370)	0.002416	0.01689	2/12	HLA-DRA;HLA-DRB1
								Negative Regulation of Cellular Response to Vascular Endothelial Growth Factor Stimulus (GO:1902548)	0.002416	0.01689	2/12	EMILIN1;DCN
								Cell Surface Receptor Protein Tyrosine Kinase Signaling Pathway (GO:0007169)	0.0025	0.01738	7/296	PDGFRB;PDGFRA;CSF1R;NRP1;RARRES2;MMP2;RNASE1
								Positive Regulation of Wound Healing (GO:0090303)	0.002559	0.01771	3/44	SERPINE1;EMILIN1;THBS1
								Response to Amyloid-Beta (GO:1904645)	0.00273	0.01846	3/45	TYROBP;MMP2;LGMN
								Collagen Fibril Organization (GO:0030199)	0.00273	0.01846	3/45	COL3A1;LUM;CYP1B1
								Extracellular Matrix Disassembly (GO:0022617)	0.00273	0.01846	3/45	MMP2;CTSS;ENG
								Regulation of B Cell Proliferation (GO:0030888)	0.00273	0.01846	3/45	CD74;PTPRC;TYROBP
								Cellular Response to Oxygen-Containing Compound (GO:1901701)	0.002736	0.01846	8/384	PDGFRA;EGR1;ZFP36;TYROBP;SERPINE1;FOS;CD68;LGMN
								Cardiac Left Ventricle Morphogenesis (GO:0003214)	0.002844	0.01854	2/13	SFRP2;TGFBR2
								Positive Regulation by Symbiont of Entry Into Host (GO:0075294)	0.002844	0.01854	2/13	CD74;HLA-DRB1
								Positive Regulation of Calcium Ion Import (GO:0090280)	0.002844	0.01854	2/13	PDGFRB;CXCL12
								Substrate-Dependent Cell Migration (GO:0006929)	0.002844	0.01854	2/13	NRP1;PTPRC
								Positive Regulation of Viral Entry Into Host Cell (GO:0046598)	0.002844	0.01854	2/13	CD74;HLA-DRB1
								Motor Neuron Axon Guidance (GO:0008045)	0.002844	0.01854	2/13	NRP1;RNASE1
								Negative Regulation of Cell Activation (GO:0050866)	0.002844	0.01854	2/13	PDGFRA;EMILIN1
								Regulation of Interleukin-10 Production (GO:0032653)	0.002907	0.01859	3/46	TYROBP;THBS1;HLA-DRB1
								Peptidyl-Tyrosine Modification (GO:0018212)	0.002907	0.01859	3/46	PDGFRB;CSF1R;PDGFRA
								Regulation of Calcium-Mediated Signaling (GO:0050848)	0.002907	0.01859	3/46	PDGFRB;PDGFRA;PTPRC
								Regulation of Cell-Substrate Adhesion (GO:0010810)	0.002907	0.01859	3/46	CCDC80;THY1;RNASE1
								Regulation of Cell Population Proliferation (GO:0042127)	0.002983	0.01899	12/769	PDGFRB;PDGFRA;SFRP4;CSF1R;SFRP2;CYP1B1;IGFBP7;EMILIN1;THBS1;LGMN;TGFBR2;ENG
								Regulation of Actin Filament-Based Process (GO:0032970)	0.003013	0.01909	4/96	PDGFRB;PDGFRA;CSF1R;RNASE1
								Regulation of Endothelial Cell Apoptotic Process (GO:2000351)	0.003091	0.01941	3/47	SERPINE1;GAS6;THBS1
								Chemokine-Mediated Signaling Pathway (GO:0070098)	0.003091	0.01941	3/47	CXCL12;CCL5;CCL19
								Defense Response to Gram-positive Bacterium (GO:0050830)	0.003246	0.02028	4/98	RARRES2;LYZ;RNASE1;MPEG1
								Cellular Response to Chemokine (GO:1990869)	0.003283	0.02034	3/48	CXCL12;CCL5;CCL19
								Embryonic Cranial Skeleton Morphogenesis (GO:0048701)	0.003305	0.02034	2/14	PDGFRA;TGFBR2
								Positive Regulation of Response to Cytokine Stimulus (GO:0060760)	0.003305	0.02034	2/14	CD74;GAS6
								Response to Lipopolysaccharide (GO:0032496)	0.003315	0.02034	5/161	NR4A1;ZFP36;SERPINE1;SELENOP;CD68
								Cellular Component Disassembly (GO:0022411)	0.003481	0.02126	3/49	MMP2;CTSS;ENG
								Hemopoiesis (GO:0030097)	0.003617	0.02199	4/101	CSF1R;SFRP2;PTPRC;TGFBR2
								Regulation of Interleukin-12 Production (GO:0032655)	0.003687	0.02202	3/50	LAPTM5;CCL19;THBS1
								Regulation of Interleukin-2 Production (GO:0032663)	0.003687	0.02202	3/50	ZFP36;PTPRC;LAPTM5
								Positive Regulation of Fat Cell Differentiation (GO:0045600)	0.003687	0.02202	3/50	ZFP36;SFRP2;RARRES2
								Negative Regulation of ERK1 and ERK2 Cascade (GO:0070373)	0.003687	0.02202	3/50	PTPRC;EMILIN1;FBLN1
								Regulation of Intrinsic Apoptotic Signaling Pathway in Response to DNA Damage (GO:1902229)	0.003798	0.0222	2/15	CXCL12;SFRP2
								Regulation of Monocyte Differentiation (GO:0045655)	0.003798	0.0222	2/15	CD74;HLA-DRB1
								Aorta Development (GO:0035904)	0.003798	0.0222	2/15	PDGFRB;TGFBR2
								Cardiac Myofibril Assembly (GO:0055003)	0.003798	0.0222	2/15	PDGFRB;PDGFRA
								Dendritic Cell Chemotaxis (GO:0002407)	0.003798	0.0222	2/15	CCL5;CXCR4
								Positive Regulation of Leukocyte Mediated Cytotoxicity (GO:0001912)	0.0039	0.02269	3/51	TYROBP;HLA-DRA;HLA-DRB1
								Regulation of Actin Cytoskeleton Organization (GO:0032956)	0.004016	0.02327	4/104	PDGFRB;PDGFRA;CSF1R;RNASE1
								Regulation of Substrate Adhesion-Dependent Cell Spreading (GO:1900024)	0.00412	0.02377	3/52	NRP1;FBLN1;RNASE1
								Negative Regulation of Interleukin-10 Production (GO:0032693)	0.004323	0.02422	2/16	TYROBP;THBS1
								Regulation of Fibrinolysis (GO:0051917)	0.004323	0.02422	2/16	SERPINE1;THBS1
								Negative Regulation of Protein Processing (GO:0010955)	0.004323	0.02422	2/16	SERPINE1;THBS1
								Regulation of Plasminogen Activation (GO:0010755)	0.004323	0.02422	2/16	SERPINE1;THBS1
								Regulation of Stem Cell Proliferation (GO:0072091)	0.004323	0.02422	2/16	PTPRC;FBLN1
								Ruffle Organization (GO:0031529)	0.004323	0.02422	2/16	CSF1R;RNASE1
								+ Reg of Myeloid Leukocyte Cytokine Production Inv in Imm Resp (GO:0061081)	0.004323	0.02422	2/16	CD74;LAPTM5
								Regulation of Apoptotic Process (GO:0042981)	0.004394	0.02452	11/704	SFRP4;EGR1;CD74;DAB2;SFRP2;HTRA1;CYP1B1;EMILIN1;GAS6;FSTL1;THBS1
								Positive Regulation of Programmed Cell Death (GO:0043068)	0.004528	0.02516	6/248	SFRP4;SFRP2;HTRA1;LAPTM5;CYP1B1;EMILIN1
								Regulation of Smooth Muscle Cell Proliferation (GO:0048660)	0.004583	0.02526	3/54	PDGFRB;CCL5;THBS1
								Positive Regulation of Chemokine Production (GO:0032722)	0.004583	0.02526	3/54	CSF1R;CD74;EGR1
								Regulation of Metabolic Process (GO:0019222)	0.004825	0.02647	3/55	MFAP4;CYP1B1;RNASE1
								Regulation of Endothelial Cell Chemotaxis (GO:2001026)	0.004879	0.02647	2/17	THBS1;LGMN
								Positive Regulation of Cell Adhesion Mediated by Integrin (GO:0033630)	0.004879	0.02647	2/17	SFRP2;CCL5
								Positive Regulation of Regulatory T Cell Differentiation (GO:0045591)	0.004879	0.02647	2/17	HLA-DRA;HLA-DRB1
								Cellular Response to Fibroblast Growth Factor Stimulus (GO:0044344)	0.005076	0.02731	3/56	NR4A1;ZFP36;CCL5
								Positive Regulation of Interleukin-1 Beta Production (GO:0032731)	0.005076	0.02731	3/56	EGR1;TYROBP;CCL19
								Cytokine-Mediated Signaling Pathway (GO:0019221)	0.005177	0.02775	6/255	CSF1R;EGR1;CXCL12;IL1R1;CCL5;CCL19
								Cellular Response to Interleukin-1 (GO:0071347)	0.005334	0.02847	3/57	EGR1;IL1R1;CCL5
								Regulation of Epidermal Cell Differentiation (GO:0045604)	0.005467	0.02851	2/18	SFRP4;ZFP36
								Neuron Maturation (GO:0042551)	0.005467	0.02851	2/18	C3;C1QA
								Regulation of Viral Entry Into Host Cell (GO:0046596)	0.005467	0.02851	2/18	CD74;HLA-DRB1
								Positive Regulation of Alpha-Beta T Cell Activation (GO:0046635)	0.005467	0.02851	2/18	HLA-DRA;HLA-DRB1
								Positive Regulation of Homotypic Cell-Cell Adhesion (GO:0034112)	0.005467	0.02851	2/18	CCL5;EMILIN1
								Positive Regulation of Lymphocyte Migration (GO:2000403)	0.005467	0.02851	2/18	CXCL12;CCL5
								Peptidyl-Tyrosine Phosphorylation (GO:0018108)	0.005599	0.02909	3/58	PDGFRB;PDGFRA;CSF1R
								Regulation of MAPK Cascade (GO:0043408)	0.00568	0.0294	6/260	CSF1R;CD74;PTPRC;PECAM1;LAPTM5;HLA-DRB1
								Negative Regulation of Cellular Process (GO:0048523)	0.005864	0.03024	9/531	SFRP4;NR4A1;SFRP2;CFH;CYP1B1;FBLN1;IGFBP7;EMILIN1;THBS1
								Neutrophil Activation (GO:0042119)	0.006086	0.03034	2/19	TYROBP;CCL5
								Response to Acidic pH (GO:0010447)	0.006086	0.03034	2/19	CTSS;LGMN
								Embryonic Digestive Tract Development (GO:0048566)	0.006086	0.03034	2/19	PDGFRA;RARRES2
								Superoxide Anion Generation (GO:0042554)	0.006086	0.03034	2/19	CYBB;RNASE1
								Eosinophil Chemotaxis (GO:0048245)	0.006086	0.03034	2/19	CCL5;CCL19
								Eosinophil Migration (GO:0072677)	0.006086	0.03034	2/19	CCL5;CCL19
								Vasculature Development (GO:0001944)	0.006086	0.03034	2/19	PDGFRB;PDGFRA
								Host-Mediated Suppression of Symbiont Invasion (GO:0046597)	0.006086	0.03034	2/19	CD74;CIITA
								Microglial Cell Activation (GO:0001774)	0.006086	0.03034	2/19	C1QA;TYROBP
								Regulation of Collagen Biosynthetic Process (GO:0032965)	0.006735	0.03309	2/20	CIITA;EMILIN1
								Regulation of Fibroblast Migration (GO:0010762)	0.006735	0.03309	2/20	RNASE1;THBS1
								Endocardial Cushion Morphogenesis (GO:0003203)	0.006735	0.03309	2/20	TGFBR2;ENG
								Negative Regulation of B Cell Activation (GO:0050869)	0.006735	0.03309	2/20	TYROBP;LAPTM5
								Positive Regulation of Interleukin-1 Production (GO:0032732)	0.007047	0.0345	3/63	EGR1;TYROBP;CCL19
								Positive Regulation of Phagocytosis (GO:0050766)	0.00736	0.03565	3/64	C3;PTPRC;GAS6
								Antigen Processing and Presentation of Endogenous Peptide Antigen (GO:0002483)	0.007413	0.03565	2/21	HLA-DRA;HLA-DRB1
								Peptide Cross-Linking (GO:0018149)	0.007413	0.03565	2/21	COL3A1;THBS1
								Lymphocyte Chemotaxis (GO:0048247)	0.007413	0.03565	2/21	CXCL12;GAS6
								Negative Regulation of Biomineral Tissue Development (GO:0070168)	0.007413	0.03565	2/21	SRGN;GAS6
								Regulation of Endocytosis (GO:0030100)	0.007682	0.03681	3/65	DAB2;PTPRC;CCL19
								Regulation of Cell Motility (GO:2000145)	0.00788	0.03762	4/126	CSF1R;FBLN1;CCL19;RNASE1
								Positive Regulation of MAP Kinase Activity (GO:0043406)	0.008012	0.03811	3/66	PDGFRB;CCL19;THBS1
								Cell Migration Involved in Sprouting Angiogenesis (GO:0002042)	0.008122	0.03811	2/22	NRP1;NR4A1
								Negative Regulation of SMAD Protein Signal Transduction (GO:0060392)	0.008122	0.03811	2/22	EMILIN1;ENG
								Negative Regulation of T Cell Receptor Signaling Pathway (GO:0050860)	0.008122	0.03811	2/22	LAPTM5;THY1
								Regulation of Calcium Ion Import (GO:0090279)	0.008122	0.03811	2/22	PDGFRB;CXCL12
								Negative Regulation of Cytokine-Mediated Signaling Pathway (GO:0001960)	0.00835	0.03904	3/67	PTPRC;GAS6;SAMHD1
								Positive Regulation of Viral Life Cycle (GO:1903902)	0.00886	0.04128	2/23	CD74;HLA-DRB1
								Positive Regulation of Canonical NF-kappaB Signal Transduction (GO:0043123)	0.008898	0.04132	5/204	CD74;IL1R1;S100A4;CCL19;HLA-DRB1
								Osteoclast Differentiation (GO:0030316)	0.009626	0.04425	2/24	CSF1R;TYROBP
								Response to Ketone (GO:1901654)	0.009626	0.04425	2/24	CCL19;THBS1
								Macrophage Differentiation (GO:0030225)	0.009626	0.04425	2/24	CSF1R;HLA-DRB1
								Phagocytosis (GO:0006909)	0.009786	0.04468	3/71	TYROBP;PECAM1;GAS6
								Cellular Response to Reactive Oxygen Species (GO:0034614)	0.009786	0.04468	3/71	PDGFRA;CYP1B1;FOS
								Regulation of G Protein-Coupled Receptor Signaling Pathway (GO:0008277)	0.01017	0.04626	3/72	C3;CCL5;KCTD12
								Cardiac Muscle Cell Development (GO:0055013)	0.01042	0.0471	2/25	PDGFRB;PDGFRA
								Regulation of Vascular Endothelial Growth Factor Signaling Pathway (GO:1900746)	0.01042	0.0471	2/25	EMILIN1;DCN
								Cellular Response to Oxygen-Containing Compound (GO:1901701)	0.002736	0.01846	3/73	SFRP2;THBS1;ENG
								Cardiac Left Ventricle Morphogenesis (GO:0003214)	0.002844	0.01854	4/139	PDGFRB;PDGFRA;CSF1R;RNASE1
								Positive Regulation by Symbiont of Entry Into Host (GO:0075294)	0.002844	0.01854	2/26	SERPINE1;GAS6
								Positive Regulation of Calcium Ion Import (GO:0090280)	0.002844	0.01854	2/26	NRP1;NR4A1
								Substrate-Dependent Cell Migration (GO:0006929)	0.002844	0.01854	2/26	NRP1;EMILIN1
								Positive Regulation of Viral Entry Into Host Cell (GO:0046598)	0.002844	0.01854	2/26	COL3A1;RNASE1
								Motor Neuron Axon Guidance (GO:0008045)	0.002844	0.01854	2/26	CXCL12;CCL5
								Negative Regulation of Cell Activation (GO:0050866)	0.002844	0.01854	2/26	CXCL12;CCL5
								Regulation of Interleukin-10 Production (GO:0032653)	0.002907	0.01859	3/75	ZFP36;SFRP2;RARRES2
								Peptidyl-Tyrosine Modification (GO:0018212)	0.002907	0.01859
								Regulation of Calcium-Mediated Signaling (GO:0050848)	0.002907	0.01859
								Regulation of Cell-Substrate Adhesion (GO:0010810)	0.002907	0.01859
								Regulation of Cell Population Proliferation (GO:0042127)	0.002983	0.01899
								Regulation of Actin Filament-Based Process (GO:0032970)	0.003013	0.01909
								Regulation of Endothelial Cell Apoptotic Process (GO:2000351)	0.003091	0.01941
								Chemokine-Mediated Signaling Pathway (GO:0070098)	0.003091	0.01941
								Defense Response to Gram-positive Bacterium (GO:0050830)	0.003246	0.02028
								Cellular Response to Chemokine (GO:1990869)	0.003283	0.02034
								Embryonic Cranial Skeleton Morphogenesis (GO:0048701)	0.003305	0.02034
								Positive Regulation of Response to Cytokine Stimulus (GO:0060760)	0.003305	0.02034
								Response to Lipopolysaccharide (GO:0032496)	0.003315	0.02034
								Cellular Component Disassembly (GO:0022411)	0.003481	0.02126
								Hemopoiesis (GO:0030097)	0.003617	0.02199
								Regulation of Interleukin-12 Production (GO:0032655)	0.003687	0.02202
								Regulation of Interleukin-2 Production (GO:0032663)	0.003687	0.02202
								Positive Regulation of Fat Cell Differentiation (GO:0045600)	0.003687	0.02202
								Negative Regulation of ERK1 and ERK2 Cascade (GO:0070373)	0.003687	0.02202
								Regulation of Intrinsic Apoptotic Signaling Pathway in Response to DNA Damage (GO:1902229)	0.003798	0.0222
								Regulation of Monocyte Differentiation (GO:0045655)	0.003798	0.0222
								Aorta Development (GO:0035904)	0.003798	0.0222
								Cardiac Myofibril Assembly (GO:0055003)	0.003798	0.0222
								Dendritic Cell Chemotaxis (GO:0002407)	0.003798	0.0222
								Positive Regulation of Leukocyte Mediated Cytotoxicity (GO:0001912)	0.0039	0.02269
								Regulation of Actin Cytoskeleton Organization (GO:0032956)	0.004016	0.02327
								Regulation of Substrate Adhesion-Dependent Cell Spreading (GO:1900024)	0.00412	0.02377
								Negative Regulation of Interleukin-10 Production (GO:0032693)	0.004323	0.02422
								Regulation of Fibrinolysis (GO:0051917)	0.004323	0.02422
								Negative Regulation of Protein Processing (GO:0010955)	0.004323	0.02422
								Regulation of Plasminogen Activation (GO:0010755)	0.004323	0.02422
								Regulation of Stem Cell Proliferation (GO:0072091)	0.004323	0.02422
								Ruffle Organization (GO:0031529)	0.004323	0.02422
								+ Reg of Myeloid Leukocyte Cytokine Production Inv in Imm Resp (GO:0061081)	0.004323	0.02422
								Regulation of Apoptotic Process (GO:0042981)	0.004394	0.02452
								Positive Regulation of Programmed Cell Death (GO:0043068)	0.004528	0.02516
								Regulation of Smooth Muscle Cell Proliferation (GO:0048660)	0.004583	0.02526
								Positive Regulation of Chemokine Production (GO:0032722)	0.004583	0.02526
								Regulation of Metabolic Process (GO:0019222)	0.004825	0.02647
								Regulation of Endothelial Cell Chemotaxis (GO:2001026)	0.004879	0.02647
								Positive Regulation of Cell Adhesion Mediated by Integrin (GO:0033630)	0.004879	0.02647
								Positive Regulation of Regulatory T Cell Differentiation (GO:0045591)	0.004879	0.02647
								Cellular Response to Fibroblast Growth Factor Stimulus (GO:0044344)	0.005076	0.02731
								Positive Regulation of Interleukin-1 Beta Production (GO:0032731)	0.005076	0.02731
								Cytokine-Mediated Signaling Pathway (GO:0019221)	0.005177	0.02775
								Cellular Response to Interleukin-1 (GO:0071347)	0.005334	0.02847
								Regulation of Epidermal Cell Differentiation (GO:0045604)	0.005467	0.02851
								Neuron Maturation (GO:0042551)	0.005467	0.02851
								Regulation of Viral Entry Into Host Cell (GO:0046596)	0.005467	0.02851
								Positive Regulation of Alpha-Beta T Cell Activation (GO:0046635)	0.005467	0.02851
								Positive Regulation of Homotypic Cell-Cell Adhesion (GO:0034112)	0.005467	0.02851
								Positive Regulation of Lymphocyte Migration (GO:2000403)	0.005467	0.02851
								Peptidyl-Tyrosine Phosphorylation (GO:0018108)	0.005599	0.02909
								Regulation of MAPK Cascade (GO:0043408)	0.00568	0.0294
								Negative Regulation of Cellular Process (GO:0048523)	0.005864	0.03024
								Neutrophil Activation (GO:0042119)	0.006086	0.03034
								Response to Acidic pH (GO:0010447)	0.006086	0.03034
								Embryonic Digestive Tract Development (GO:0048566)	0.006086	0.03034
								Superoxide Anion Generation (GO:0042554)	0.006086	0.03034
								Eosinophil Chemotaxis (GO:0048245)	0.006086	0.03034
								Eosinophil Migration (GO:0072677)	0.006086	0.03034
								Vasculature Development (GO:0001944)	0.006086	0.03034
								Host-Mediated Suppression of Symbiont Invasion (GO:0046597)	0.006086	0.03034
								Microglial Cell Activation (GO:0001774)	0.006086	0.03034
								Regulation of Collagen Biosynthetic Process (GO:0032965)	0.006735	0.03309
								Regulation of Fibroblast Migration (GO:0010762)	0.006735	0.03309
								Endocardial Cushion Morphogenesis (GO:0003203)	0.006735	0.03309
								Negative Regulation of B Cell Activation (GO:0050869)	0.006735	0.03309
								Positive Regulation of Interleukin-1 Production (GO:0032732)	0.007047	0.0345
								Positive Regulation of Phagocytosis (GO:0050766)	0.00736	0.03565
								Antigen Processing and Presentation of Endogenous Peptide Antigen (GO:0002483)	0.007413	0.03565
								Peptide Cross-Linking (GO:0018149)	0.007413	0.03565
								Lymphocyte Chemotaxis (GO:0048247)	0.007413	0.03565
								Negative Regulation of Biomineral Tissue Development (GO:0070168)	0.007413	0.03565
								Regulation of Endocytosis (GO:0030100)	0.007682	0.03681
								Regulation of Cell Motility (GO:2000145)	0.00788	0.03762
								Positive Regulation of MAP Kinase Activity (GO:0043406)	0.008012	0.03811
								Cell Migration Involved in Sprouting Angiogenesis (GO:0002042)	0.008122	0.03811
								Negative Regulation of SMAD Protein Signal Transduction (GO:0060392)	0.008122	0.03811
								Negative Regulation of T Cell Receptor Signaling Pathway (GO:0050860)	0.008122	0.03811
								Regulation of Calcium Ion Import (GO:0090279)	0.008122	0.03811
								Negative Regulation of Cytokine-Mediated Signaling Pathway (GO:0001960)	0.00835	0.03904
								Positive Regulation of Viral Life Cycle (GO:1903902)	0.00886	0.04128
								Positive Regulation of Canonical NF-kappaB Signal Transduction (GO:0043123)	0.008898	0.04132
								Osteoclast Differentiation (GO:0030316)	0.009626	0.04425
								Response to Ketone (GO:1901654)	0.009626	0.04425
								Macrophage Differentiation (GO:0030225)	0.009626	0.04425
								Phagocytosis (GO:0006909)	0.009786	0.04468
								Cellular Response to Reactive Oxygen Species (GO:0034614)	0.009786	0.04468
								Regulation of G Protein-Coupled Receptor Signaling Pathway (GO:0008277)	0.01017	0.04626
								Cardiac Muscle Cell Development (GO:0055013)	0.01042	0.0471
								Regulation of Vascular Endothelial Growth Factor Signaling Pathway (GO:1900746)	0.01042	0.0471

## Sheet: Mix-Tumor Lum
FeatureID	FeatureName	Mix Lum Average	Mix Lum Log2 Fold Change	Tumor Lum Average	Tumor Lum Log2 Fold Change	P-Value		GO Biological Processes 2025 (enriched in Mix Lum)	P-value	Adjusted p-value	Overlap	Genes
ENSG00000163631	ALB	2.49976	2.00136	0.62416	-2.00136	0		Antigen Processing and Presentation of Exogenous Peptide Antigen (GO:0002478)	3.231e-15	5.186e-12	11/31	HLA-DMA;HLA-DMB;FCER1G;HLA-DRA;IFI30;HLA-F;CTSS;HLA-DQA1;HLA-DRB1;HLA-DPA1;HLA-E
ENSG00000143546	S100A8	2.2594	1.99104	0.568171	-1.99104	0		Antigen Processing and Presentation of Exogenous Peptide Antigen via MHC Class II (GO:0019886)	9.787e-13	7.854e-10	9/25	HLA-DMA;HLA-DMB;FCER1G;HLA-DRA;IFI30;CTSS;HLA-DQA1;HLA-DRB1;HLA-DPA1
ENSG00000163220	S100A9	6.25752	1.87538	1.70551	-1.87538	0		Antigen Processing and Presentation of Peptide Antigen via MHC Class II (GO:0002495)	2.209e-12	1.182e-09	9/27	HLA-DMA;HLA-DMB;FCER1G;HLA-DRA;IFI30;CTSS;HLA-DQA1;HLA-DRB1;HLA-DPA1
ENSG00000211897	IGHG3	4.3412	1.85302	1.20161	-1.85302	0		MHC Class II Protein Complex Assembly (GO:0002399)	1.138e-09	3.653e-07	6/13	HLA-DMA;HLA-DMB;HLA-DRA;HLA-DQA1;HLA-DRB1;HLA-DPA1
ENSG00000211899	IGHM	3.27635	1.83216	0.920006	-1.83216	0		Peptide Antigen Assembly With MHC Class II Protein Complex (GO:0002503)	1.138e-09	3.653e-07	6/13	HLA-DMA;HLA-DMB;HLA-DRA;HLA-DQA1;HLA-DRB1;HLA-DPA1
ENSG00000196126	HLA-DRB1	1.15408	1.75835	0.340903	-1.75835	0		Extracellular Matrix Organization (GO:0030198)	2.409e-09	6.445e-07	14/182	COL16A1;MMP7;MMP2;LOXL1;CTSS;ADAMTS2;MMP14;COL3A1;CCDC80;COL5A1;COL4A1;CTSK;CYP1B1;TGFBI
ENSG00000138755	CXCL9	1.08993	1.72139	0.330301	-1.72139	0		Supramolecular Fiber Organization (GO:0097435)	4.675e-09	1.072e-06	18/339	KRT81;TPM2;ACTN1;KRT7;KRT23;KRT5;RNASE1;LOXL1;ADAMTS2;COL3A1;COL5A1;KRT15;FAT1;CYP1B1;EMILIN1;VIM;MYL9;DBN1
ENSG00000211900	IGHJ6	2.6106	1.65255	0.830225	-1.65255	0		Peptide Antigen Assembly With MHC Protein Complex (GO:0002501)	1.183e-08	2.374e-06	6/18	HLA-DMA;HLA-DMB;HLA-DRA;HLA-DQA1;HLA-DRB1;HLA-DPA1
ENSG00000211896	IGHG1	20.8867	1.64994	6.65638	-1.64994	0		Collagen Catabolic Process (GO:0030574)	1.405e-08	2.506e-06	7/31	MRC2;MMP14;MMP7;CTSK;MMP2;CTSS;CTSB
ENSG00000211598	IGKV4-1	1.59278	1.54241	0.546637	-1.54241	0		Positive Regulation of Lymphocyte Activation (GO:0051251)	2.276e-08	3.652e-06	8/50	HLA-DMA;TYROBP;HLA-DMB;HLA-DRA;HLA-DQA1;HLA-DRB1;HLA-DPA1;HLA-E
ENSG00000211895	IGHA1	7.43373	1.5197	2.59272	-1.5197	0		Negative Regulation of Cell Migration (GO:0030336)	2.532e-08	3.695e-06	13/184	CD74;IGFBP5;IGFBP3;SULF1;RNASE1;DCN;SFRP1;COL3A1;DPYSL3;CYP1B1;EMILIN1;APOE;S100A9
ENSG00000211673	IGLV3-1	1.26025	1.50464	0.443935	-1.50464	0		Negative Regulation of Cytokine Production (GO:0001818)	3.946e-08	5.277e-06	13/191	SRGN;ANXA1;LAPTM5;INHBA;RNASE1;QKI;TYROBP;PTPRC;GPNMB;APOD;XAF1;GBP1;HLA-DRB1
ENSG00000090382	LYZ	3.35088	1.47392	1.20625	-1.47392	0		Regulation of Cell Migration (GO:0030334)	1.805e-07	2.228e-05	19/479	CD74;MMP7;ANXA1;IGFBP5;LMO4;LAMB1;KRT5;SULF1;RNASE1;SFRP1;MMP14;CXCL12;GPNMB;PLAU;DPYSL3;CYP1B1;FLNA;EMILIN1;S100A9
ENSG00000211592	IGKC	58.189	1.46899	21.023	-1.46899	0		Regulation of T Cell Activation (GO:0050863)	2.706e-07	3.095e-05	8/68	HLA-DMA;HLA-DMB;GPNMB;LAPTM5;HLA-DRA;HLA-DQA1;HLA-DRB1;HLA-DPA1
ENSG00000132465	JCHAIN	2.13334	1.46756	0.771255	-1.46756	0		Positive Regulation of Phosphorylation (GO:0042327)	2.893e-07	3.095e-05	9/94	C3;CD74;GPNMB;LMO4;RARRES2;PLAUR;RNASE1;S100A9;HLA-DRB1
ENSG00000211892	IGHG4	1.51549	1.42421	0.564527	-1.42421	0		Positive Regulation of Protein Modification Process (GO:0031401)	4.141e-07	4.154e-05	9/98	C3;EGR1;CD74;NNMT;GPNMB;RARRES2;PLAUR;RNASE1;HLA-DRB1
ENSG00000211675	IGLC1	7.91826	1.27314	3.27651	-1.27314	0		Positive Regulation of Cytokine Production (GO:0001819)	5.735e-07	5.415e-05	15/325	IL32;EGR1;CD74;FCER1G;ANXA1;LAPTM5;SULF1;HLA-E;C3;TYROBP;PTPRC;IFI16;CYP1B1;S100A9;HLA-DPA1
ENSG00000106483	SFRP4	2.11881	1.24499	0.893834	-1.24499	0		Regulation of B Cell Differentiation (GO:0045577)	7.862e-07	7.01e-05	5/19	MMP14;SFRP1;INHBA;ZFP36L2;ZFP36L1
ENSG00000184564	SLITRK6	1.07298	1.24067	0.453874	-1.24067	6.25627e-280		Regulation of T Cell Mediated Cytotoxicity (GO:0001914)	9.039e-07	7.388e-05	6/35	PTPRC;HLA-C;HLA-DRA;HLA-F;HLA-DRB1;HLA-E
ENSG00000081237	PTPRC	1.24763	1.23626	0.529409	-1.23626	2.39233e-250		Regulation of Angiogenesis (GO:0045765)	9.206e-07	7.388e-05	12/211	SFRP1;GPNMB;SERPINF1;CYP1B1;ITGB8;EMILIN1;VASH1;SULF1;HSPG2;QKI;DCN;PML
ENSG00000138080	EMILIN1	1.16169	1.14691	0.52444	-1.14691	8.93258e-247		Negative Regulation of Blood Vessel Morphogenesis (GO:2000181)	1.164e-06	8.342e-05	8/82	SERPINF1;EMILIN1;VASH1;SULF1;HSPG2;DCN;PML;QKI
ENSG00000147862	NFIB	1.53018	1.13546	0.696382	-1.13546	8.87583e-253		External Encapsulating Structure Organization (GO:0045229)	1.195e-06	8.342e-05	9/111	ADAMTS2;MMP14;COL3A1;COL16A1;CCDC80;MMP7;COL4A1;MMP2;TGFBI
ENSG00000117228	GBP1	1.49819	1.11877	0.689756	-1.11877	3.38427e-213		Extracellular Structure Organization (GO:0043062)	1.195e-06	8.342e-05	9/111	ADAMTS2;MMP14;COL3A1;COL16A1;CCDC80;MMP7;COL4A1;MMP2;TGFBI
ENSG00000165168	CYBB	1.00485	1.11687	0.46315	-1.11687	2.71332e-181		Antigen Processing and Presentation of Endogenous Peptide Antigen (GO:0002483)	1.355e-06	9.059e-05	5/21	HLA-C;HLA-DRA;HLA-F;HLA-DRB1;HLA-E
ENSG00000138061	CYP1B1	1.00104	1.11037	0.463482	-1.11037	1.04409e-189		Regulation of ERK1 and ERK2 Cascade (GO:0070372)	1.647e-06	0.0001057	12/223	NRP1;CD74;PTPRC;GPNMB;GSTP1;EMILIN1;CCN2;APOE;S100A9;GBP1;HLA-DRB1;ICAM1
ENSG00000130203	APOE	5.34034	1.07839	2.52911	-1.07839	0		Positive Regulation of Immune System Process (GO:0002684)	2.388e-06	0.0001474	6/41	HLA-DMA;HLA-DMB;HLA-DRA;HLA-DQA1;HLA-DRB1;HLA-DPA1
ENSG00000008517	IL32	3.35658	1.05127	1.6197	-1.05127	0		Proteolysis (GO:0006508)	2.681e-06	0.0001594	14/321	SRGN;MMP7;MMP2;HTRA1;PCOLCE;VASH1;AEBP1;CTSS;ADAMTS2;MMP14;PLAU;UBD;CTSK;CTSB
ENSG00000162511	LAPTM5	3.86549	1.03253	1.88971	-1.03253	0		Negative Regulation of Angiogenesis (GO:0016525)	3.042e-06	0.0001744	8/93	SERPINF1;EMILIN1;VASH1;SULF1;HSPG2;DCN;PML;QKI
ENSG00000223865	HLA-DPB1	3.46051	1.03149	1.69292	-1.03149	0		Positive Regulation of Immune Response (GO:0050778)	3.573e-06	0.0001977	8/95	CD74;HLA-DMA;HLA-DMB;PTPRC;HLA-DRA;HLA-DQA1;HLA-DRB1;HLA-DPA1
ENSG00000087116	ADAMTS2	1.9139	1.02835	0.938228	-1.02835	2.27103e-301		Positive Regulation of Leukocyte Cell-Cell Adhesion (GO:1903039)	6.165e-06	0.0003298	6/48	HLA-DMA;HLA-DMB;HLA-DRA;HLA-DQA1;HLA-DRB1;HLA-DPA1
ENSG00000104332	SFRP1	1.65348	1.02691	0.811342	-1.02691	2.81004e-193		Negative Regulation of Macrophage Differentiation (GO:0045650)	8.454e-06	0.0004317	3/5	INHBA;QKI;C1QC
ENSG00000146197	SCUBE3	2.14233	1.00986	1.06379	-1.00986	3.53183e-235		Positive Regulation of Leukocyte Mediated Cytotoxicity (GO:0001912)	8.835e-06	0.0004317	6/51	TYROBP;HLA-C;HLA-DRA;HLA-F;HLA-DRB1;HLA-E
ENSG00000187474	FPR3	1.09287	0.995553	0.547962	-0.995553	1.2355e-156		Positive Regulation of Lymphocyte Proliferation (GO:0050671)	8.875e-06	0.0004317	7/77	CD74;ANXA1;HLA-DMB;PTPRC;S100A9;HLA-DPA1;HLA-E
ENSG00000242574	HLA-DMB	1.18278	0.993258	0.594012	-0.993258	1.23442e-174		Positive Regulation of T Cell Activation (GO:0050870)	1.14e-05	0.000538	8/111	HLA-DMA;PTPRC;ANXA1;HLA-DMB;HLA-DRA;HLA-DQA1;HLA-DRB1;HLA-DPA1
ENSG00000125730	C3	4.33428	0.988737	2.18423	-0.988737	0		Positive Regulation of T Cell Mediated Cytotoxicity (GO:0001916)	1.231e-05	0.0005645	5/32	HLA-C;HLA-DRA;HLA-F;HLA-DRB1;HLA-E
ENSG00000178695	KCTD12	1.00692	0.974768	0.512182	-0.974768	7.64326e-158		Regulation of T Cell Proliferation (GO:0042129)	1.46e-05	0.000651	7/83	ANXA1;HLA-DMB;PTPRC;GPNMB;HLA-DRB1;HLA-DPA1;HLA-E
ENSG00000163131	CTSS	1.11552	0.97461	0.567508	-0.97461	3.47422e-152		Positive Regulation of ERK1 and ERK2 Cascade (GO:0070374)	1.672e-05	0.0007091	9/153	NRP1;CD74;PTPRC;GPNMB;CCN2;APOE;S100A9;HLA-DRB1;ICAM1
ENSG00000211893	IGHG2	5.02251	0.974085	2.55694	-0.974085	0		Humoral Immune Response Mediated by Circulating Immunoglobulin (GO:0002455)	1.679e-05	0.0007091	3/6	C1QB;C1R;C1QC
ENSG00000173369	C1QB	2.33289	0.966664	1.19366	-0.966664	6.9911e-304		Positive Regulation of Focal Adhesion Assembly (GO:0051894)	2.221e-05	0.000914	4/18	NRP1;SFRP1;COL16A1;RNASE1
ENSG00000203747	FCGR3A	1.27495	0.947567	0.660934	-0.947567	3.9182e-165		Regulation of Smooth Muscle Cell Migration (GO:0014910)	2.792e-05	0.00112	4/19	NRP1;IGFBP5;PLAU;IGFBP3
ENSG00000196735	HLA-DQA1	1.48436	0.944958	0.770924	-0.944958	1.07547e-170		Regulation of Immune Response (GO:0050776)	3.296e-05	0.001274	7/94	HLA-DMA;COL3A1;HLA-DMB;HLA-DRA;HLA-DQA1;HLA-DRB1;HLA-DPA1
ENSG00000171346	KRT15	3.97288	0.931456	2.08318	-0.931456	0		Semaphorin-Plexin Signaling Pathway (GO:0071526)	3.334e-05	0.001274	5/39	NRP1;NRP2;TYROBP;FLNA;RNASE1
ENSG00000011600	TYROBP	1.80738	0.925518	0.951479	-0.925518	1.99092e-224		Negative Regulation of B Cell Activation (GO:0050869)	3.464e-05	0.001293	4/20	SFRP1;TYROBP;LAPTM5;INHBA
ENSG00000122862	SRGN	1.18175	0.922906	0.623166	-0.922906	2.22261e-144		Positive Regulation of Protein Phosphorylation (GO:0001934)	4.029e-05	0.00147	9/171	MAP2K3;C3;CD74;PTPRC;GPNMB;RARRES2;PLAUR;RNASE1;HLA-DRB1
ENSG00000142871	CCN1	3.02181	0.9211	1.59585	-0.9211	0		Synapse Pruning (GO:0098883)	4.635e-05	0.001642	3/8	C1QB;C3;C1QC
ENSG00000117115	PADI2	1.13765	0.920349	0.600969	-0.920349	1.13656e-110		Regulation of Apoptotic Process (GO:0042981)	4.705e-05	0.001642	19/704	EGR1;CD74;ANXA1;IGFBP3;ACTN1;GSTP1;HTRA1;PLAUR;FSTL1;SFRP4;SFRP1;UBD;STK17B;CYP1B1;FLNA;EMILIN1;S100A9;CRYAB;CTSB
ENSG00000204257	HLA-DMA	1.32527	0.907633	0.706321	-0.907633	3.55298e-170		Regulation of Protein Phosphorylation (GO:0001932)	5.225e-05	0.001784	8/137	C3;CD74;GPNMB;IGFBP3;RARRES2;PLAUR;RNASE1;HLA-DRB1
ENSG00000110077	MS4A6A	1.04324	0.906026	0.556576	-0.906026	2.52819e-128		Negative Regulation of Cell Motility (GO:2000146)	5.791e-05	0.001936	8/139	CD74;SFRP1;IGFBP5;DPYSL3;CYP1B1;EMILIN1;SULF1;S100A9
ENSG00000079819	EPB41L2	1.44251	0.905567	0.76993	-0.905567	2.54589e-150		Positive Regulation of Cell-Substrate Junction Organization (GO:0150117)	6.191e-05	0.002011	4/23	NRP1;SFRP1;COL16A1;RNASE1
ENSG00000213886	UBD	1.14076	0.90377	0.609583	-0.90377	6.9391e-120		Intermediate Filament Organization (GO:0045109)	6.492e-05	0.002011	6/72	KRT81;KRT15;KRT23;KRT7;KRT5;VIM
ENSG00000159189	C1QC	1.1316	0.898417	0.606933	-0.898417	1.78219e-140		Collagen Fibril Organization (GO:0030199)	6.754e-05	0.002011	5/45	ADAMTS2;COL3A1;COL5A1;CYP1B1;LOXL1
ENSG00000231389	HLA-DPA1	5.13474	0.896409	2.75869	-0.896409	0		Endothelial Cell Migration (GO:0043542)	6.754e-05	0.002011	5/45	NRP1;CYP1B1;FSTL1;S100A9;S100A8
ENSG00000196924	FLNA	7.30681	0.890547	3.94175	-0.890547	0		Extracellular Matrix Disassembly (GO:0022617)	6.754e-05	0.002011	5/45	MMP14;MMP7;CTSK;MMP2;CTSS
ENSG00000115461	IGFBP5	5.12678	0.889848	2.76698	-0.889848	0		Regulation of Respiratory Burst (GO:0060263)	6.903e-05	0.002011	3/9	RNASE1;S100A9;JCHAIN
ENSG00000175899	A2M	5.10015	0.889087	2.75406	-0.889087	0		Positive Regulation of Monocyte Differentiation (GO:0045657)	6.903e-05	0.002011	3/9	CD74;HLA-DRB1;ZFP36L1
ENSG00000159403	C1R	5.95906	0.874324	3.251	-0.874324	0		Positive Regulation of Cell-Substrate Adhesion (GO:0010811)	7.018e-05	0.002011	6/73	NRP1;SFRP1;CCDC80;FLNA;RNASE1;FBLN2
ENSG00000204525	HLA-C	4.8546	0.873806	2.64937	-0.873806	0		Regulation of Cellular Response to Growth Factor Stimulus (GO:0090287)	7.374e-05	0.002076	4/24	NRP1;SFRP4;SULF1;FSTL1
ENSG00000204287	HLA-DRA	8.73462	0.871815	4.77363	-0.871815	0		T Cell Differentiation (GO:0030217)	7.52e-05	0.002081	5/46	ANXA1;FCER1G;PTPRC;ZFP36L2;ZFP36L1
ENSG00000107796	ACTA2	6.59264	0.867355	3.6141	-0.867355	0		Positive Regulation of T Cell Mediated Immunity (GO:0002711)	8.35e-05	0.002272	5/47	HLA-C;HLA-DRA;HLA-F;HLA-DRB1;HLA-E
ENSG00000023902	PLEKHO1	1.13661	0.864438	0.62416	-0.864438	2.07721e-127		Positive Regulation of Kinase Activity (GO:0033674)	9.249e-05	0.002474	5/48	MAP2K3;CD74;PTPRC;LMO4;HLA-DRB1
ENSG00000130592	LSP1	2.28948	0.860517	1.26091	-0.860517	4.08872e-252		Glomerular Filtration (GO:0003094)	9.793e-05	0.002577	3/10	MCAM;SULF1;JCHAIN
ENSG00000118523	CCN2	8.91273	0.86017	4.91046	-0.86017	0		Cellular Component Disassembly (GO:0022411)	0.0001022	0.002646	5/49	MMP14;MMP7;CTSK;MMP2;CTSS
ENSG00000149591	TAGLN	5.23002	0.853435	2.89486	-0.853435	0		Actin Filament Organization (GO:0007015)	0.0001419	0.003615	8/158	WIPF1;ACTN1;TPM2;DPYSL3;FAT1;FLNA;RNASE1;DBN1
ENSG00000103187	COTL1	3.22897	0.849562	1.79197	-0.849562	1.46878e-274		Regulation of Focal Adhesion Assembly (GO:0051893)	0.0001491	0.00374	5/53	NRP1;SFRP1;COL16A1;APOD;RNASE1
ENSG00000147526	TACC1	1.2919	0.849358	0.716922	-0.849358	2.47692e-147		Regulation of Blood Coagulation (GO:0030193)	0.0001588	0.003921	4/29	PLAU;PLAUR;EMILIN1;APOE
ENSG00000182326	C1S	3.91962	0.848045	2.1776	-0.848045	0		Integrin-Mediated Signaling Pathway (GO:0007229)	0.0001749	0.004241	6/86	NRP1;COL3A1;COL16A1;ITGB4;ZYX;ITGB8
ENSG00000171617	ENC1	1.07609	0.841694	0.600307	-0.841694	3.86655e-126		Renal Filtration (GO:0097205)	0.000177	0.004241	3/12	MCAM;SULF1;JCHAIN
ENSG00000143013	LMO4	1.02975	0.836659	0.576453	-0.836659	6.1316e-103		T Cell Activation Involved in Immune Response (GO:0002286)	0.0001819	0.004292	4/30	CD74;FCER1G;TYROBP;ICAM1
ENSG00000106624	AEBP1	14.5247	0.830981	8.16609	-0.830981	0		Regulation of Endothelial Cell Proliferation (GO:0001936)	0.0001864	0.004337	6/87	NRP1;NRP2;AKT3;VASH1;APOE;SULF1
ENSG00000116132	PRRX1	1.59105	0.822164	0.899797	-0.822164	4.36917e-176		Negative Regulation of Gene Expression (GO:0010629)	0.0002066	0.004737	12/364	SRGN;SFRP1;IGFBP5;IFI16;GPNMB;ENC1;ITGB8;EMILIN1;APOE;S100A9;ZFP36L2;QKI
ENSG00000084207	GSTP1	4.15531	0.80668	2.37572	-0.80668	8.378193e-316		Ag Processing and Presentation of Endogenous Pep Ag via MHC Cls I via ER Pway (GO:0002484)	0.0002285	0.00489	3/13	HLA-C;HLA-F;HLA-E
ENSG00000166741	NNMT	1.74322	0.797576	1.00283	-0.797576	3.79786e-171		Ag Processing and Presentation of Endogenous Pep Ag via MHC Cls I via ER Pway, TAP-ind (GO:0002486)	0.0002285	0.00489	3/13	HLA-C;HLA-F;HLA-E
ENSG00000177469	CAVIN1	3.13628	0.79586	1.80655	-0.79586	8.51325e-277		Antigen Processing and Presentation of Endogenous Peptide Antigen via MHC Class Ib (GO:0002476)	0.0002285	0.00489	3/13	HLA-C;HLA-F;HLA-E
ENSG00000084636	COL16A1	1.6201	0.795097	0.933589	-0.795097	1.83012e-178		Antigen Processing and Presentation of Peptide Antigen via MHC Class Ib (GO:0002428)	0.0002285	0.00489	3/13	HLA-C;HLA-F;HLA-E
ENSG00000090339	ICAM1	1.21149	0.793785	0.698701	-0.793785	4.82938e-109		Motor Neuron Axon Guidance (GO:0008045)	0.0002285	0.00489	3/13	NRP1;NRP2;RNASE1
ENSG00000120594	PLXDC2	1.62235	0.787406	0.939884	-0.787406	8.53716e-158		Endodermal Cell Differentiation (GO:0035987)	0.0002351	0.004965	4/32	MMP14;MMP2;LAMB1;INHBA
ENSG00000137673	MMP7	4.37371	0.78674	2.5354	-0.78674	3.47876e-278		Positive Regulation of Response to Stimulus (GO:0048584)	0.0002531	0.005276	6/92	HLA-DMA;HLA-DMB;HLA-DRA;HLA-DQA1;HLA-DRB1;HLA-DPA1
ENSG00000136859	ANGPTL2	1.02577	0.783798	0.595668	-0.783798	7.60655e-111		Defense Response to Bacterium (GO:0042742)	0.0002832	0.005794	9/221	FCER1G;RARRES2;LYZ;RNASE1;S100A9;GBP1;S100A8;HLA-E;JCHAIN
ENSG00000163453	IGFBP7	12.4549	0.775431	7.27723	-0.775431	0		Regulation of Immune Effector Process (GO:0002697)	0.0002888	0.005794	3/14	HLA-DRA;S100A9;HLA-DRB1
ENSG00000115935	WIPF1	1.62166	0.772627	0.94916	-0.772627	2.41788e-151		T Cell Differentiation in Thymus (GO:0033077)	0.0002888	0.005794	3/14	PTPRC;ZFP36L2;ZFP36L1
ENSG00000149131	SERPING1	3.9983	0.768313	2.34756	-0.768313	7.53419e-306		Negative Regulation of Cell Population Proliferation (GO:0008285)	0.0002985	0.005915	12/379	SFRP4;SFRP1;IGFBP5;GPNMB;IGFBP3;GSTP1;CYP1B1;IGFBP7;APOD;APOE;INHBA;PML
ENSG00000158869	FCER1G	1.3685	0.768241	0.80339	-0.768241	4.26425e-122		Regulation of Vasculature Development (GO:1901342)	0.0003348	0.006473	4/35	SFRP1;CXCL12;GPNMB;VASH1
ENSG00000135046	ANXA1	3.06175	0.766464	1.79993	-0.766464	1.25933e-233		Negative Regulation of Myeloid Leukocyte Differentiation (GO:0002762)	0.0003348	0.006473	4/35	INHBA;QKI;C1QC;FBN1
ENSG00000146674	IGFBP3	2.97252	0.760365	1.75487	-0.760365	1.12118e-231		Negative Regulation of Signal Transduction (GO:0009968)	0.0003438	0.006569	10/277	SFRP4;SFRP1;MMP14;PTPRC;IGFBP5;IGFBP3;APOD;EMILIN1;SULF1;DCN
ENSG00000182492	BGN	7.72303	0.759049	4.56392	-0.759049	0		Regulation of Monocyte Differentiation (GO:0045655)	0.0003585	0.006768	3/15	CD74;HLA-DRB1;ZFP36L1
ENSG00000187498	COL4A1	3.03737	0.75493	1.79993	-0.75493	3.53235e-245		Granulocyte Chemotaxis (GO:0071621)	0.0003641	0.006795	5/64	CXCL9;ANXA1;FCER1G;S100A9;S100A8
ENSG00000175567	UCP2	1.24919	0.753663	0.740776	-0.753663	4.39208e-118		Endoderm Formation (GO:0001706)	0.0003738	0.006818	4/36	MMP14;MMP2;LAMB1;INHBA
ENSG00000011028	MRC2	2.24954	0.752284	1.33545	-0.752284	4.76509e-187		Negative Regulation of Smooth Muscle Cell Proliferation (GO:0048662)	0.0003738	0.006818	4/36	IGFBP5;IGFBP3;APOD;APOE
ENSG00000163565	IFI16	1.73613	0.75083	1.03165	-0.75083	1.9067e-142		Positive Regulation of Cell Junction Assembly (GO:1901890)	0.0003914	0.007058	5/65	NRP1;SFRP1;COL16A1;SLITRK6;RNASE1
ENSG00000216490	IFI30	2.26458	0.750495	1.34605	-0.750495	8.95267e-182		Hemopoiesis (GO:0030097)	0.0004191	0.007474	6/101	SFRP1;PTPRC;IFI16;KAT6A;INHBA;ZFP36L2
ENSG00000129538	RNASE1	1.25195	0.749778	0.74442	-0.749778	2.70893e-110		Regulation of Macrophage Differentiation (GO:0045649)	0.0004381	0.007643	3/16	INHBA;QKI;C1QC
ENSG00000205426	KRT81	1.92272	0.746961	1.14562	-0.746961	1.17331e-120		Cellular Response to Corticosteroid Stimulus (GO:0071384)	0.0004381	0.007643	3/16	ANXA1;ZFP36L2;ZFP36L1
ENSG00000099250	NRP1	1.4579	0.745789	0.869318	-0.745789	2.13807e-134		Cellular Response to Cytokine Stimulus (GO:0071345)	0.0004796	0.008277	10/289	EGR1;SFRP1;CXCL12;IFI16;DPYSL3;MT1X;GBP1;ZFP36L2;ZFP36L1;HLA-DPA1
ENSG00000136235	GPNMB	1.94502	0.745365	1.1602	-0.745365	1.67302e-164		Positive Regulation of Transferase Activity (GO:0051347)	0.0005104	0.008702	4/39	CD74;LMO4;APOE;HLA-DRB1
ENSG00000101333	PLCB4	1.26994	0.744276	0.758003	-0.744276	4.07857e-86		Negative Regulation of Protein Metabolic Process (GO:0051248)	0.0005151	0.008702	7/146	IGFBP5;ENC1;FLNA;APOE;HSPG2;CRYAB;QKI
ENSG00000122641	INHBA	2.18884	0.743201	1.30762	-0.743201	9.28597e-195		Antimicrobial Humoral Response (GO:0019730)	0.0005366	0.008971	7/147	CXCL9;CXCL12;RARRES2;LYZ;S100A9;HLA-E;JCHAIN
ENSG00000146112	PPP1R18	1.06243	0.734539	0.638406	-0.734539	1.53953e-92		Cell-Matrix Adhesion (GO:0007160)	0.0005701	0.009433	6/107	COL3A1;ITGB4;ZYX;ITGB8;EMILIN1;RNASE1
ENSG00000094755	GABRP	7.98587	0.732744	4.8061	-0.732744	0		Positive Regulation of Alpha-Beta T Cell Activation (GO:0046635)	0.0006294	0.01031	3/18	HLA-DRA;HLA-DRB1;HLA-E
ENSG00000163520	FBLN2	3.16879	0.72998	1.91058	-0.72998	1.04092e-230		Positive Regulation of Programmed Cell Death (GO:0043068)	0.0006534	0.01059	9/248	SFRP4;SFRP1;IGFBP3;UBD;STK17B;HTRA1;LAPTM5;CYP1B1;EMILIN1
ENSG00000117020	AKT3	1.23777	0.723115	0.749721	-0.723115	2.17159e-96		Negative Regulation of Epithelial Cell Proliferation (GO:0050680)	0.0006693	0.01074	5/73	SFRP1;NFIB;VASH1;APOE;SULF1
ENSG00000182253	SYNM	1.3372	0.718899	0.812335	-0.718899	1.69545e-89		Myeloid Leukocyte Differentiation (GO:0002573)	0.0007123	0.01126	5/74	TYROBP;IFI16;UBD;UCP2;HLA-DRB1
ENSG00000128283	CDC42EP1	1.54385	0.717381	0.93889	-0.717381	2.10368e-112		Neutrophil Activation (GO:0042119)	0.0007422	0.01126	3/19	ANXA1;FCER1G;TYROBP
ENSG00000110446	SLC15A3	1.02352	0.714029	0.623829	-0.714029	2.7635e-78		Negative Regulation of Lymphocyte Proliferation (GO:0050672)	0.0007434	0.01126	4/43	TYROBP;GPNMB;HLA-DRB1;HLA-E
ENSG00000118785	SPP1	7.60475	0.713928	4.63681	-0.713928	0		Negative Regulation of Mitotic Cell Cycle Phase Transition (GO:1901991)	0.0007434	0.01126	4/43	GPNMB;INHBA;ZFP36L2;ZFP36L1
ENSG00000076706	MCAM	1.27115	0.713243	0.77523	-0.713243	2.52766e-100		Neutrophil Chemotaxis (GO:0030593)	0.0007434	0.01126	4/43	CXCL9;FCER1G;S100A9;S100A8
ENSG00000117318	ID3	1.42488	0.712184	0.869649	-0.712184	1.09661e-114		Positive Regulation of Stress Fiber Assembly (GO:0051496)	0.0007434	0.01126	4/43	NRP1;SFRP1;CCN2;RNASE1
ENSG00000168394	TAP1	1.70587	0.710719	1.04225	-0.710719	1.30543e-123		Negative Regulation of Leukocyte Mediated Cytotoxicity (GO:0001911)	0.0008671	0.01232	3/20	PTPRC;HLA-F;HLA-E
ENSG00000019144	PHLDB1	1.19022	0.7106	0.727193	-0.7106	1.4742e-97		Positive Regulation of Cell-Matrix Adhesion (GO:0001954)	0.0008843	0.01232	4/45	NRP1;SFRP1;COL16A1;RNASE1
ENSG00000142798	HSPG2	4.59574	0.710327	2.80905	-0.710327	6.666625249e-314		Regulation of B Cell Proliferation (GO:0030888)	0.0008843	0.01232	4/45	CD74;PTPRC;TYROBP;S100A9
ENSG00000105855	ITGB8	1.01764	0.708786	0.622503	-0.708786	6.66328e-72		Skeletal System Development (GO:0001501)	0.000886	0.01232	7/160	MMP14;VCAN;ANKH;ITGB8;EN1;SULF1;FBN1
ENSG00000034152	MAP2K3	1.22065	0.706215	0.748064	-0.706215	7.85633e-101		Regulation of Keratinocyte Apoptotic Process (GO:1902172)	0.0008902	0.01232	2/5	SFRP4;ZFP36L1
ENSG00000109846	CRYAB	5.94661	0.705406	3.64723	-0.705406	1.53067e-288		Regulation of Natural Killer Cell Cytokine Production (GO:0002727)	0.0008902	0.01232	2/5	HLA-F;HLA-E
ENSG00000204592	HLA-E	4.51896	0.705204	2.77195	-0.705204	1.7385e-284		Cell Junction Disassembly (GO:0150146)	0.0008902	0.01232	2/5	C1QB;C1QC
ENSG00000186081	KRT5	1.3398	0.701835	0.823599	-0.701835	5.13203e-87		Sympathetic Neuron Projection Extension (GO:0097490)	0.0008902	0.01232	2/5	NRP1;NRP2
ENSG00000156804	FBXO32	1.39098	0.701834	0.855073	-0.701834	1.12811e-88		+ Reg of CD4-+, CD25-+, Alpha-Beta Regulatory T Cell Differentiation (GO:0032831)	0.0008902	0.01232	2/5	HLA-DRA;HLA-DRB1
ENSG00000140931	CMTM3	2.26994	0.701274	1.39608	-0.701274	1.06048e-174		Positive Regulation of Natural Killer Cell Cytokine Production (GO:0002729)	0.0008902	0.01232	2/5	HLA-F;HLA-E
ENSG00000113758	DBN1	1.02404	0.694231	0.632774	-0.694231	1.54124e-73		Inflammatory Response (GO:0006954)	0.0009381	0.01287	9/261	CXCL9;ANXA1;CYBB;FPR3;LYZ;RNASE1;HSPG2;S100A9;S100A8
ENSG00000112531	QKI	2.83851	0.693814	1.75487	-0.693814	2.61529e-187		Regulation of Fibroblast Proliferation (GO:0048145)	0.0009614	0.01308	4/46	CD74;SFRP1;GSTP1;S100A9
ENSG00000122786	CALD1	4.437	0.692656	2.74544	-0.692656	3.84183e-282		Response to Tumor Necrosis Factor (GO:0034612)	0.001015	0.01369	5/80	SFRP1;UBD;GBP1;ZFP36L2;ZFP36L1
ENSG00000137959	IFI44L	1.98151	0.691682	1.22679	-0.691682	4.27715e-126		Regulation of Interleukin-4 Production (GO:0032673)	0.001155	0.01545	3/22	FCER1G;HLA-DRB1;HLA-E
ENSG00000113657	DPYSL3	1.58932	0.691176	0.984278	-0.691176	6.39528e-131		Response to Cytokine (GO:0034097)	0.001182	0.01568	6/123	CD74;COL3A1;UBD;DPYSL3;XAF1;PML
ENSG00000071246	VASH1	1.12745	0.690765	0.69837	-0.690765	1.02327e-89		Negative Regulation of ERK1 and ERK2 Cascade (GO:0070373)	0.001317	0.01613	4/50	PTPRC;GSTP1;EMILIN1;GBP1
ENSG00000137699	TRIM29	1.33202	0.689956	0.825587	-0.689956	2.88144e-78		Neutrophil Migration (GO:1990266)	0.001317	0.01613	4/50	CXCL9;FCER1G;S100A9;S100A8
ENSG00000163359	COL6A3	11.2026	0.689839	6.9456	-0.689839	0		Negative Regulation of Interleukin-2 Production (GO:0032703)	0.001319	0.01613	3/23	PTPRC;LAPTM5;GBP1
ENSG00000163430	FSTL1	4.12366	0.6898	2.5566	-0.6898	4.72254e-283		Axon Extension Involved in Axon Guidance (GO:0048846)	0.001327	0.01613	2/6	NRP1;NRP2
ENSG00000042493	CAPG	3.65003	0.688865	2.2644	-0.688865	3.24085e-217		Facial Nerve Morphogenesis (GO:0021610)	0.001327	0.01613	2/6	NRP1;NRP2
ENSG00000076003	MCM6	1.38718	0.686752	0.861698	-0.686752	4.54055e-88		Facial Nerve Structural Organization (GO:0021612)	0.001327	0.01613	2/6	NRP1;NRP2
ENSG00000129038	LOXL1	1.4043	0.685716	0.872962	-0.685716	8.20528e-119		Hepatocyte Growth Factor Receptor Signaling Pathway (GO:0048012)	0.001327	0.01613	2/6	NRP1;RNASE1
ENSG00000159840	ZYX	3.12158	0.6823	1.94536	-0.6823	1.49068e-201		Negative Regulation of Lymphocyte Differentiation (GO:0045620)	0.001327	0.01613	2/6	SFRP1;INHBA
ENSG00000135480	KRT7	7.51293	0.681127	4.68617	-0.681127	0		Neuron Projection Extension Involved in Neuron Projection Guidance (GO:1902284)	0.001327	0.01613	2/6	NRP1;NRP2
ENSG00000164694	FNDC1	1.77556	0.677863	1.10984	-0.677863	1.67471e-122		Positive Regulation of Fibroblast Apoptotic Process (GO:2000271)	0.001327	0.01613	2/6	SFRP1;STK17B
ENSG00000108244	KRT23	3.44996	0.674494	2.1617	-0.674494	3.95596e-169		Regulation of T-helper Cell Differentiation (GO:0045622)	0.001327	0.01613	2/6	HLA-DRA;HLA-DRB1
ENSG00000130208	APOC1	2.16256	0.671271	1.35798	-0.671271	1.15824e-142		Regulation of Cytokine Production (GO:0001817)	0.001349	0.01628	7/172	SRGN;PTPRC;ANXA1;GPNMB;IFI16;S100A9;HLA-DRB1
ENSG00000171621	SPSB1	1.31438	0.670727	0.825587	-0.670727	4.00826e-89		Blood Vessel Morphogenesis (GO:0048514)	0.001419	0.01674	4/51	NRP1;COL4A1;CYP1B1;ITGB8
ENSG00000163064	EN1	1.75118	0.670456	1.10023	-0.670456	8.63143e-95		Negative Regulation of T Cell Activation (GO:0050868)	0.001419	0.01674	4/51	GPNMB;LAPTM5;HLA-DRB1;HLA-E
ENSG00000152518	ZFP36L2	3.17242	0.670419	1.9934	-0.670419	1.39276e-209		Positive Regulation of Actin Filament Bundle Assembly (GO:0032233)	0.001419	0.01674	4/51	NRP1;SFRP1;CCN2;RNASE1
ENSG00000166147	FBN1	3.36246	0.669398	2.11432	-0.669398	5.36816e-241		Macrophage Differentiation (GO:0030225)	0.001497	0.01754	3/24	UCP2;QKI;HLA-DRB1
ENSG00000189058	APOD	3.06677	0.669325	1.92847	-0.669325	3.94645e-183		Regulation of Substrate Adhesion-Dependent Cell Spreading (GO:1900024)	0.001526	0.01774	4/52	NRP1;FLNA;RNASE1;GBP1
ENSG00000129226	CD68	1.34862	0.667872	0.848778	-0.667872	8.13614e-98		Regulation of Endothelial Cell Migration (GO:0010594)	0.001556	0.01784	5/88	NRP1;NRP2;APOE;RNASE1;DCN
ENSG00000132470	ITGB4	1.80478	0.664015	1.13899	-0.664015	1.1302e-103		Positive Regulation of Endothelial Cell Migration (GO:0010595)	0.001556	0.01784	5/88	MAP2K3;NRP1;NRP2;AKT3;RNASE1
ENSG00000140464	PML	1.18953	0.662583	0.751377	-0.662583	5.68971e-79		Positive Regulation of B Cell Activation (GO:0050871)	0.001638	0.01864	4/53	CD74;MMP14;PTPRC;S100A9
ENSG00000132386	SERPINF1	5.18246	0.657095	3.28678	-0.657095	1.28109e-298		Response to Glucocorticoid (GO:0051384)	0.001689	0.01883	3/25	ANXA1;ZFP36L2;ZFP36L1
ENSG00000107562	CXCL12	2.35813	0.656426	1.49613	-0.656426	1.8198e-164		Negative Regulation of Intrinsic Apoptotic Signaling Pathway in Response to DNA Damage (GO:1902230)	0.001689	0.01883	3/25	CD74;CXCL12;S100A9
ENSG00000026025	VIM	13.3068	0.654938	8.45233	-0.654938	0		Regulation of B Cell Activation (GO:0050864)	0.001689	0.01883	3/25	LAPTM5;ZFP36L2;ZFP36L1
ENSG00000120708	TGFBI	2.37992	0.653812	1.51269	-0.653812	8.43164e-164		Positive Regulation of Plasma Membrane Bounded Cell Projection Assembly (GO:0120034)	0.001719	0.01899	5/90	NRP1;CDC42EP5;DPYSL3;CDC42EP1;RNASE1
ENSG00000162576	MXRA8	1.76916	0.652986	1.12508	-0.652986	7.83871e-126		Regulation of Smooth Muscle Cell Proliferation (GO:0048660)	0.001756	0.01899	4/54	IGFBP5;IGFBP3;APOD;APOE
ENSG00000019582	CD74	13.9019	0.652767	8.84359	-0.652767	0		Positive Regulation of Cell Migration (GO:0030335)	0.001793	0.01899	10/344	NRP1;NRP2;MMP14;PTPRC;CXCL12;MMP7;GPNMB;PLAU;LAMB1;RNASE1
ENSG00000169604	ANTXR1	2.99051	0.65271	1.9023	-0.65271	5.34454e-189		Negative Regulation of Cellular Process (GO:0048523)	0.001832	0.01899	13/531	IGFBP3;INHBA;PML;SFRP4;SFRP1;GPNMB;AKT3;CYP1B1;IGFBP7;EMILIN1;TGFBI;S100A9;CRYAB
ENSG00000120738	EGR1	1.65503	0.652478	1.05286	-0.652478	1.7847e-130		Antigen Processing and Presentation of Exogenous Peptide Antigen via MHC Class I (GO:0042590)	0.001846	0.01899	2/7	FCER1G;IFI30
ENSG00000081320	STK17B	1.1169	0.648087	0.712616	-0.648087	1.17831e-71		Cellular Response to Thyroid Hormone Stimulus (GO:0097067)	0.001846	0.01899	2/7	CTSS;CTSB
ENSG00000185650	ZFP36L1	5.26166	0.647905	3.35834	-0.647905	6.22425e-288		Leukocyte Aggregation (GO:0070486)	0.001846	0.01899	2/7	S100A9;S100A8
ENSG00000142227	EMP3	1.17431	0.647194	0.749721	-0.647194	1.66107e-82		Negative Regulation of Macrophage Migration (GO:1905522)	0.001846	0.01899	2/7	EMILIN1;S100A9
ENSG00000121039	RDH10	1.4918	0.645188	0.953798	-0.645188	2.7455e-78		Positive Regulation of CD4-positive, Alpha-Beta T Cell Differentiation (GO:0043372)	0.001846	0.01899	2/7	HLA-DRA;HLA-DRB1
ENSG00000078098	FAP	1.40914	0.643834	0.901785	-0.643834	9.21123e-100		Positive Regulation of Receptor Catabolic Process (GO:2000646)	0.001846	0.01899	2/7	LAPTM5;APOE
ENSG00000132530	XAF1	1.26458	0.643647	0.809354	-0.643647	5.11278e-76		Regulation of CD4-positive, Alpha-Beta T Cell Activation (GO:2000514)	0.001846	0.01899	2/7	HLA-DRA;HLA-DRB1
ENSG00000166444	ST5	1.58033	0.63948	1.01443	-0.63948	9.73761e-99		Regulation of Cdc42 Protein Signal Transduction (GO:0032489)	0.001846	0.01899	2/7	NRP1;APOE
ENSG00000122861	PLAU	1.32752	0.63895	0.852422	-0.63895	6.18353e-89		Positive Regulation of Cell Adhesion (GO:0045785)	0.001894	0.01937	5/92	CCDC80;CXCL12;LAMB1;RNASE1;FBLN2
ENSG00000134802	SLC43A3	1.53693	0.637972	0.987591	-0.637972	1.70266e-86		Regulation of Kinase Activity (GO:0043549)	0.002118	0.02112	3/27	CD74;LMO4;HLA-DRB1
ENSG00000087245	MMP2	5.88799	0.635841	3.78968	-0.635841	4.18e-321		Zymogen Activation (GO:0031638)	0.002118	0.02112	3/27	MMP14;C1R;PLAU
ENSG00000106538	RARRES2	1.55802	0.635077	1.00316	-0.635077	1.55846e-106		Negative Regulation of Lymphocyte Activation (GO:0051250)	0.002118	0.02112	3/27	GPNMB;LAPTM5;HLA-E
ENSG00000198467	TPM2	3.3431	0.633085	2.15574	-0.633085	2.90601e-194		Positive Regulation of Vascular Endothelial Growth Factor Production (GO:0010575)	0.002118	0.02112	3/27	C3;CYP1B1;SULF1
ENSG00000129451	KLK10	1.0939	0.628841	0.707315	-0.628841	1.98513e-56		Regulation of Blood Vessel Endothelial Cell Migration (GO:0043535)	0.002145	0.02125	4/57	MAP2K3;AKT3;VASH1;APOE
ENSG00000170035	UBE2E3	2.16412	0.628299	1.40005	-0.628299	1.30334e-119		Hematopoietic Progenitor Cell Differentiation (GO:0002244)	0.002356	0.02306	3/28	SFRP1;PTPRC;INHBA
ENSG00000083857	FAT1	1.24884	0.622636	0.81101	-0.622636	3.08611e-70		Negative Regulation of Type II Interferon Production (GO:0032689)	0.002356	0.02306	3/28	LAPTM5;INHBA;HLA-DRB1
ENSG00000118257	NRP2	1.24452	0.620583	0.809354	-0.620583	2.52651e-78		Protein Metabolic Process (GO:0019538)	0.00238	0.02315	14/614	MMP7;MMP2;HTRA1;PCOLCE;VASH1;KLK10;CTSS;ADAMTS2;MMP14;PLAU;UBD;CTSK;APOE;CTSB
ENSG00000172986	GXYLT2	1.38631	0.617101	0.903773	-0.617101	6.49332e-100		Regulation of Fibroblast Apoptotic Process (GO:2000269)	0.002446	0.02323	2/8	SFRP1;STK17B
ENSG00000154122	ANKH	1.26925	0.61628	0.827906	-0.61628	5.02161e-80		Response to Thyroid Hormone (GO:0097066)	0.002446	0.02323	2/8	CTSS;CTSB
ENSG00000167617	CDC42EP5	1.2753	0.615659	0.832213	-0.615659	1.15896e-73		Sympathetic Ganglion Development (GO:0061549)	0.002446	0.02323	2/8	NRP1;NRP2
ENSG00000152583	SPARCL1	1.11085	0.615656	0.724874	-0.615656	2.19171e-75		Positive Regulation of Memory T Cell Differentiation (GO:0043382)	0.002446	0.02323	2/8	HLA-DRA;HLA-DRB1
ENSG00000072110	ACTN1	6.3592	0.613768	4.1561	-0.613768	1.51019e-270		Cellular Response to Transforming Growth Factor Beta Stimulus (GO:0071560)	0.002499	0.02359	5/98	SFRP1;COL3A1;ZYX;ZFP36L2;ZFP36L1
ENSG00000137573	SULF1	4.82089	0.613641	3.15095	-0.613641	5.15678e-241		Response to Type II Interferon (GO:0034341)	0.00259	0.02421	4/60	CD74;UBD;GBP1;HLA-DPA1
ENSG00000168542	COL3A1	51.3941	0.613206	33.6036	-0.613206	0		Positive Regulation of MAPK Cascade (GO:0043410)	0.002596	0.02421	10/362	NRP1;CD74;PTPRC;GPNMB;LAPTM5;CCN2;APOE;S100A9;HLA-DRB1;ICAM1
ENSG00000105519	CAPS	2.57723	0.61314	1.68497	-0.61314	5.25111e-121		Regulation of Vascular Endothelial Growth Factor Production (GO:0010574)	0.002609	0.02421	3/29	C3;CYP1B1;SULF1
ENSG00000091136	LAMB1	1.87534	0.612628	1.22645	-0.612628	1.59348e-112		Negative Regulation of Mitotic Cell Cycle (GO:0045930)	0.002879	0.02625	3/30	ZFP36L2;PML;ZFP36L1
ENSG00000159166	LAD1	1.24573	0.612571	0.814655	-0.612571	4.91414e-67		Positive Regulation of B Cell Proliferation (GO:0030890)	0.002879	0.02625	3/30	CD74;PTPRC;S100A9
ENSG00000130635	COL5A1	6.99883	0.6124	4.5785	-0.6124	0		Prostaglandin Metabolic Process (GO:0006693)	0.002879	0.02625	3/30	CD74;GSTP1;S100A9
ENSG00000106333	PCOLCE	1.7906	0.611692	1.17179	-0.611692	4.70228e-114		Regulation of Memory T Cell Differentiation (GO:0043380)	0.003125	0.02787	2/9	HLA-DRA;HLA-DRB1
ENSG00000101335	MYL9	7.08945	0.610745	4.6431	-0.610745	0		Collagen Biosynthetic Process (GO:0032964)	0.003125	0.02787	2/9	COL5A1;PCOLCE
ENSG00000143387	CTSK	2.84197	0.609935	1.86221	-0.609935	9.53575e-163		Commissural Neuron Axon Guidance (GO:0071679)	0.003125	0.02787	2/9	NRP1;NFIB
ENSG00000164733	CTSB	8.29609	0.609823	5.43688	-0.609823	0		Negative Regulation of Long-Term Synaptic Potentiation (GO:1900272)	0.003125	0.02787	2/9	TYROBP;APOE
ENSG00000196154	S100A4	1.58656	0.609332	1.03994	-0.609332	3.86518e-96		Cellular Response to Growth Factor Stimulus (GO:0071363)	0.003222	0.02853	6/150	MAP2K3;NRP1;SFRP1;ANXA1;ZFP36L2;ZFP36L1
ENSG00000011465	DCN	16.3918	0.606454	10.7678	-0.606454	0		Positive Regulation of Gene Expression (GO:0010628)	0.003235	0.02853	11/436	ACTA2;IL32;SFRP4;EGR1;CD74;TYROBP;IFI16;ITGB8;EMILIN1;INHBA;S100A9
ENSG00000038427	VCAN	3.7422	0.605213	2.4602	-0.605213	3.92423e-209		Positive Regulation of T Cell Proliferation (GO:0042102)	0.003466	0.0304	4/65	ANXA1;HLA-DMB;PTPRC;HLA-DPA1
ENSG00000166033	HTRA1	3.61303	0.597518	2.38797	-0.597518	1.06218e-199		Negative Regulation of Lipid Metabolic Process (GO:0045833)	0.003789	0.03279	3/33	APOC1;APOD;APOE
ENSG00000091986	CCDC80	2.37629	0.596752	1.57133	-0.596752	3.76154e-138		Negative Regulation of Programmed Cell Death (GO:0043069)	0.003802	0.03279	10/382	CD74;SFRP1;ANXA1;GSTP1;PLAUR;LAPTM5;FLNA;S100A9;CRYAB;FSTL1
ENSG00000204642	HLA-F	1.94675	0.594726	1.28907	-0.594726	9.29363e-97		Regulation of Monocyte Chemotactic Protein-1 Production (GO:0071637)	0.003882	0.03279	2/10	GSTP1;APOD
ENSG00000157227	MMP14	5.16068	0.593159	3.42128	-0.593159	9.60517e-240		Basement Membrane Organization (GO:0071711)	0.003882	0.03279	2/10	COL4A1;CTSS
ENSG00000083168	KAT6A	1.40568	0.592864	0.931933	-0.592864	3.5803e-81		Negative Regulation of Cholesterol Transport (GO:0032375)	0.003882	0.03279	2/10	APOC1;APOE
ENSG00000187193	MT1X	6.49702	0.59009	4.31644	-0.59009	2.26094e-235		Negative Regulation of Vascular Endothelial Growth Factor Signaling Pathway (GO:1900747)	0.003882	0.03279	2/10	EMILIN1;DCN
ENSG00000011422	PLAUR	1.35761	0.588506	0.902779	-0.588506	1.24241e-73		Positive Regulation of Lipid Transport (GO:0032370)	0.003882	0.03279	2/10	GPNMB;APOE
ENSG00000115419	GLS	2.55855	0.584331	1.7065	-0.584331	3.13435e-118		Cellular Response to Oxygen-Containing Compound (GO:1901701)	0.003944	0.03314	10/384	EGR1;SFRP1;CXCL9;TYROBP;IGFBP5;GSTP1;VIM;CD68;ICAM1;ZFP36L1
								Skin Development (GO:0043588)	0.004297	0.03592	4/69	COL3A1;ANXA1;COL5A1;ITGB4
								Response to Transforming Growth Factor Beta (GO:0071559)	0.004482	0.03638	3/35	SFRP1;ZFP36L2;ZFP36L1
								Platelet Aggregation (GO:0070527)	0.004482	0.03638	3/35	ACTN1;FLNA;MYL9
								Positive Regulation of Cytokine Production Involved in Immune Response (GO:0002720)	0.004482	0.03638	3/35	LAPTM5;HLA-F;HLA-E
								Positive Regulation of Substrate Adhesion-Dependent Cell Spreading (GO:1900026)	0.004482	0.03638	3/35	NRP1;FLNA;RNASE1
								Regulation of Cellular Senescence (GO:2000772)	0.004482	0.03638	3/35	AKT3;VASH1;S100A9
								Actin Crosslink Formation (GO:0051764)	0.004715	0.03638	2/11	DPYSL3;FLNA
								Regulation of Pseudopodium Assembly (GO:0031272)	0.004715	0.03638	2/11	CDC42EP5;CDC42EP1
								Ganglion Development (GO:0061548)	0.004715	0.03638	2/11	NRP1;NRP2
								Negative Regulation of Leukocyte Chemotaxis (GO:0002689)	0.004715	0.03638	2/11	PADI2;S100A9
								Negative Regulation of Lymphocyte Migration (GO:2000402)	0.004715	0.03638	2/11	PADI2;APOD
								Neutrophil Activation Involved in Immune Response (GO:0002283)	0.004715	0.03638	2/11	FCER1G;TYROBP
								Positive Regulation of Extracellular Matrix Assembly (GO:1901203)	0.004715	0.03638	2/11	PHLDB1;EMILIN1
								Positive Regulation of Integrin-Mediated Signaling Pathway (GO:2001046)	0.004715	0.03638	2/11	FLNA;LAMB1
								+ Reg of Nuclear-Transcribed mRNA Cat Proc, Deadenylation-Dep Decay (GO:1900153)	0.004715	0.03638	2/11	ZFP36L2;ZFP36L1
								Positive Regulation of Pseudopodium Assembly (GO:0031274)	0.004715	0.03638	2/11	CDC42EP5;CDC42EP1
								Regulation of Cell Activation (GO:0050865)	0.004715	0.03638	2/11	FCER1G;EMILIN1
								Positive Regulation of Immune Effector Process (GO:0002699)	0.004855	0.03729	3/36	HLA-DMB;HLA-DRA;HLA-DRB1
								Protein Processing (GO:0016485)	0.004961	0.03791	5/115	SRGN;MMP14;C1R;AEBP1;CTSS
								Negative Regulation of Endothelial Cell Migration (GO:0010596)	0.005247	0.03991	3/37	APOE;VASH1;DCN
								Positive Regulation of Epithelial Cell Proliferation (GO:0050679)	0.005528	0.04083	5/118	NRP1;SFRP1;NRP2;AKT3;LAMB1
								Negative Regulation of Amyloid Fibril Formation (GO:1905907)	0.005623	0.04083	2/12	CRYAB;HSPG2
								Negative Regulation of Cell Cycle Phase Transition (GO:1901988)	0.005623	0.04083	2/12	ZFP36L2;ZFP36L1
								Negative Regulation of Cellular Response to Vascular Endothelial Growth Factor Stimulus (GO:1902548)	0.005623	0.04083	2/12	EMILIN1;DCN
								- Reg of Intrinsic Apoptotic Sgnlng Pway in Resp to DNA Damage by P53 Cls Mediator (GO:1902166)	0.005623	0.04083	2/12	CD74;S100A9
								p38MAPK Cascade (GO:0038066)	0.005623	0.04083	2/12	MAP2K3;ZFP36L1
								Phospholipid Efflux (GO:0033700)	0.005623	0.04083	2/12	APOC1;APOE
								Positive Regulation of CD4-positive, Alpha-Beta T Cell Activation (GO:2000516)	0.005623	0.04083	2/12	HLA-DRA;HLA-DRB1
								Positive Regulation of Natural Killer Cell Activation (GO:0032816)	0.005623	0.04083	2/12	TYROBP;HLA-E
								Regulation of CD4-positive, Alpha-Beta T Cell Differentiation (GO:0043370)	0.005623	0.04083	2/12	HLA-DRA;HLA-DRB1
								Negative Regulation of Endothelial Cell Proliferation (GO:0001937)	0.005657	0.0409	3/38	APOE;VASH1;SULF1
								Cellular Response to Nitrogen Compound (GO:1901699)	0.005749	0.04123	6/169	EGR1;TYROBP;IGFBP5;VIM;ICAM1;ZFP36L1
								Regulation of Fat Cell Differentiation (GO:0045598)	0.00578	0.04123	4/75	SFRP1;RARRES2;ZFP36L2;ZFP36L1
								Regulation of Stress Fiber Assembly (GO:0051492)	0.00578	0.04123	4/75	NRP1;SFRP1;CCN2;RNASE1
								Regulation of Rho Protein Signal Transduction (GO:0035023)	0.006056	0.04275	4/76	NRP1;COL3A1;APOE;RNASE1
								Negative Regulation of T Cell Proliferation (GO:0042130)	0.006086	0.04275	3/39	GPNMB;HLA-DRB1;HLA-E
								Positive Regulation of Extrinsic Apoptotic Signaling Pathway (GO:2001238)	0.006086	0.04275	3/39	SFRP1;INHBA;PML
								Negative Regulation of Apoptotic Process (GO:0043066)	0.0061	0.04275	11/475	CD74;SFRP1;ANXA1;GSTP1;PLAUR;FLNA;HSPG2;S100A9;CRYAB;FSTL1;ICAM1
								Regulation of BMP Signaling Pathway (GO:0030510)	0.006341	0.04418	4/77	SFRP4;SCUBE3;SULF1;FSTL1
								Negative Regulation of Sequestering of Calcium Ion (GO:0051283)	0.006534	0.04418	3/40	PLCB4;PTPRC;FLNA
								Regulation of DNA Binding (GO:0051101)	0.006534	0.04418	3/40	IFI16;NFIB;PLAUR
								Regulation of T Cell Receptor Signaling Pathway (GO:0050856)	0.006534	0.04418	3/40	PTPRC;LAPTM5;GBP1
								Reg of Intrinsic Apoptotic Sgnlng Pway in Resp to DNA Damage by P53 Cls Mediator (GO:1902165)	0.006603	0.04418	2/13	CD74;S100A9
								Regulation of Pattern Recognition Receptor Signaling Pathway (GO:0062207)	0.006603	0.04418	2/13	S100A9;S100A8
								Substrate-Dependent Cell Migration (GO:0006929)	0.006603	0.04418	2/13	NRP1;PTPRC
								Negative Regulation of DNA Damage Response, Signal Transduction by P53 Class Mediator (GO:0043518)	0.006603	0.04418	2/13	CD74;S100A9
								Positive Regulation by Symbiont of Entry Into Host (GO:0075294)	0.006603	0.04418	2/13	CD74;HLA-DRB1
								Positive Regulation of Viral Entry Into Host Cell (GO:0046598)	0.006603	0.04418	2/13	CD74;HLA-DRB1
								Central Nervous System Development (GO:0007417)	0.006606	0.04418	8/288	C3;VCAN;COL4A1;NFIB;GSTP1;APOD;HSPG2;QKI
								Positive Regulation of Growth (GO:0045927)	0.006938	0.0462	4/79	MMP14;SFRP1;S100A9;S100A8
								Negative Regulation of Type I Interferon Production (GO:0032480)	0.007001	0.04643	3/41	TYROBP;XAF1;QKI
								Regulation of mRNA Stability (GO:0043488)	0.00725	0.04757	4/80	VIM;ZFP36L2;QKI;ZFP36L1
								Positive Regulation of Macromolecule Biosynthetic Process (GO:0010557)	0.007258	0.04757	9/355	ACTA2;IL32;SFRP4;EGR1;CD74;TYROBP;ITGB8;EMILIN1;INHBA
								Regulation of Cell Motility (GO:2000145)	0.007261	0.04757	5/126	CAVIN1;LMO4;FLNA;KRT5;RNASE1
								Regulation of Receptor-Mediated Endocytosis (GO:0048259)	0.007487	0.04855	3/42	C3;APOC1;RNASE1
								Defense Response to Fungus (GO:0050832)	0.007487	0.04855	3/42	RARRES2;S100A9;S100A8
								Negative Regulation of MAPK Cascade (GO:0043409)	0.007501	0.04855	5/127	PTPRC;GSTP1;EMILIN1;APOE;GBP1
								Regulation of Leukocyte Activation (GO:0002694)	0.007656	0.04895	2/14	CD74;S100A9
								Regulation of Leukocyte Migration (GO:0002685)	0.007656	0.04895	2/14	ANXA1;RNASE1
								Negative Regulation of Smooth Muscle Cell Migration (GO:0014912)	0.007656	0.04895	2/14	IGFBP5;IGFBP3
								Regulation of Interleukin-1 Beta Production (GO:0032651)	0.0079	0.04992	4/82	EGR1;TYROBP;IFI16;GSTP1
								Positive Regulation of Tumor Necrosis Factor Production (GO:0032760)	0.0079	0.04992	4/82	TYROBP;PTPRC;S100A9;HLA-E
								Release of Sequestered Calcium Ion Into Cytosol (GO:0051209)	0.007993	0.04992	3/43	PLCB4;PTPRC;FLNA
								Non-Canonical Wnt Signaling Pathway (GO:0035567)	0.007993	0.04992	3/43	SFRP4;SFRP1;RNASE1
								Positive Regulation of Myeloid Leukocyte Differentiation (GO:0002763)	0.007993	0.04992	3/43	CD74;HLA-DRB1;ZFP36L1
								Positive Regulation of Production of Molecular Mediator of Immune Response (GO:0002702)	0.007993	0.04992	3/43	PTPRC;LAPTM5;HLA-E

## Sheet: Tumor-Mix Lum
FeatureID	FeatureName	Mix Lum Average	Mix Lum Log2 Fold Change	Tumor Lum Average	Tumor Lum Log2 Fold Change	P-Value		GO Biological Processes 2025 (enriched in Tumor Lum)	P-value	Adjusted p-value	Overlap	Genes
ENSG00000137558	PI15	1.30227	-1.89155	4.83293	1.89155	0		- Reg of Endoplasmic Reticulum Stress-Induced Intrinsic Apoptotic Sgnlng Pway (GO:1902236)	0.000008932	0.01027	4/15	PTPN1;XBP1;SELENOS;HSPA1A
ENSG00000111341	MGP	16.2872	-1.76258	55.2719	1.76258	0		Cellular Response to Unfolded Protein (GO:0034620)	1.568e-05	0.01027	6/58	PARP6;PTPN1;XBP1;SELENOS;HSPB8;HSPA1A
ENSG00000106541	AGR2	1.12607	-1.68031	3.60979	1.68031	0		Regulation of miRNA Transcription (GO:1902893)	3.311e-05	0.01446	6/66	FOXA1;MYB;MRTFB;AREG;ESR1;VEGFA
ENSG00000138735	PDE5A	0.600557	-1.64019	1.87248	1.64019	0		Cellular Response to Steroid Hormone Stimulus (GO:0071383)	6.515e-05	0.02134	4/24	ATP1A2;AREG;ESR1;HSPA1A
ENSG00000018625	ATP1A2	1.38458	-1.63399	4.29822	1.63399	0		Reg of Endoplasmic Reticulum Stress-Induced Intrinsic Apoptotic Sgnlng Pway (GO:1902235)	9.034e-05	0.02367	4/26	PTPN1;XBP1;SELENOS;HSPA1A
ENSG00000198300	PEG3	0.399795	-1.5792	1.19498	1.5792	0		L-amino Acid Transport (GO:0015807)	0.0001609	0.03011	4/30	SLC38A1;SLC1A4;SLC38A2;SLC7A2
ENSG00000246705	H2AFJ	7.65853	-1.53906	22.2597	1.53906	0		Negative Regulation of Response to Endoplasmic Reticulum Stress (GO:1903573)	0.0001609	0.03011	4/30	PTPN1;XBP1;SELENOS;HSPA1A
ENSG00000113739	STC2	9.74587	-1.52223	27.9981	1.52223	0		Regulation of Cell Growth (GO:0001558)	0.0002311	0.03784	9/222	GJA1;XBP1;CISH;HPN;SGK3;RERG;IL17RB;IP6K2;HSPA1A
ENSG00000166106	ADAMTS15	0.453747	-1.47448	1.26124	1.47448	0
ENSG00000148671	ADIRF	4.77575	-1.42545	12.8297	1.42545	0
ENSG00000146476	ARMT1	1.4432	-1.38811	3.77809	1.38811	0
ENSG00000151892	GFRA1	3.12452	-1.37111	8.0836	1.37111	0
ENSG00000188488	SERPINA5	0.936025	-1.33922	2.36876	1.33922	0
ENSG00000159167	STC1	0.507871	-1.2975	1.24865	1.2975	2.26631e-274
ENSG00000105825	TFPI2	1.31576	-1.29394	3.22681	1.29394	0
ENSG00000123124	WWP1	3.49613	-1.26011	8.37514	1.26011	0
ENSG00000121005	CRISPLD1	2.32061	-1.24698	5.50877	1.24698	0
ENSG00000196917	HCAR1	0.537095	-1.22292	1.25395	1.22292	2.32132e-238
ENSG00000186260	MRTFB	2.01627	-1.21841	4.69246	1.21841	0
ENSG00000164326	CARTPT	4.35642	-1.21596	10.1214	1.21596	0
ENSG00000155906	RMND1	1.01643	-1.19387	2.32569	1.19387	0
ENSG00000168743	NPNT	2.24487	-1.17458	5.06815	1.17458	0
ENSG00000127324	TSPAN8	1.12416	-1.16611	2.52314	1.16611	0
ENSG00000091831	ESR1	3.28205	-1.16403	7.35574	1.16403	0
ENSG00000153002	CPB1	11.3879	-1.13657	25.0413	1.13657	0
ENSG00000134533	RERG	0.946919	-1.12616	2.06728	1.12616	0
ENSG00000166415	WDR72	0.716415	-1.12155	1.55907	1.12155	1.65035e-232
ENSG00000104205	SGK3	1.17379	-1.11962	2.55097	1.11962	0
ENSG00000165078	CPA6	0.73924	-1.11919	1.60612	1.11919	1.25295e-237
ENSG00000183571	PGPEP1L	0.492308	-1.11398	1.06578	1.11398	1.7315e-160
ENSG00000263639	MSMB	21.6744	-1.09774	46.3946	1.09774	0
ENSG00000140443	IGF1R	27.5087	-1.08789	58.4825	1.08789	0
ENSG00000153944	MSI2	1.80288	-1.07556	3.80029	1.07556	0
ENSG00000196177	ACADSB	1.04825	-1.07413	2.20742	1.07413	0
ENSG00000102362	SYTL4	1.32838	-1.05667	2.76366	1.05667	0
ENSG00000053747	LAMA3	0.62736	-1.04868	1.29801	1.04868	9.60088e-187
ENSG00000187720	THSD4	1.43421	-1.03982	2.94919	1.03982	0
ENSG00000074410	CA12	4.98205	-1.03959	10.243	1.03959	0
ENSG00000124171	PARD6B	2.76312	-1.03482	5.66216	1.03482	0
ENSG00000056736	IL17RB	0.856827	-1.0253	1.74427	1.0253	6.11734e-224
ENSG00000102290	PCDH11X	0.684078	-1.021	1.38846	1.021	1.9423e-181
ENSG00000186160	CYP4Z1	2.09702	-1.01985	4.25283	1.01985	0
ENSG00000101098	RIMS4	0.616466	-1.01688	1.24766	1.01688	2.48105e-170
ENSG00000152661	GJA1	5.41608	-1.01564	10.952	1.01564	0
ENSG00000197620	CXorf40A	0.816536	-0.998189	1.6313	0.998189	9.8266e-220
ENSG00000160862	AZGP1	18.8786	-0.997842	37.7067	0.997842	0
ENSG00000196208	GREB1	1.12347	-0.996076	2.24121	0.996076	1.85877e-293
ENSG00000186868	MAPT	1.04341	-0.991499	2.0749	0.991499	2.72894e-276
ENSG00000007545	CRAMP1	0.651569	-0.991494	1.29569	0.991494	1.20406e-176
ENSG00000160180	TFF3	16.3911	-0.969962	32.1118	0.969962	0
ENSG00000102316	MAGED2	2.04566	-0.955825	3.96858	0.955825	0
ENSG00000197249	SERPINA1	4.8176	-0.955524	9.34418	0.955524	0
ENSG00000138613	APH1B	0.811349	-0.948794	1.56636	0.948794	2.2806e-182
ENSG00000134827	TCN1	2.29484	-0.947627	4.42676	0.947627	0
ENSG00000196935	SRGAP1	0.965422	-0.946783	1.86122	0.946783	4.72599e-230
ENSG00000127663	KDM4B	1.38735	-0.946016	2.67322	0.946016	0
ENSG00000109321	AREG	2.78058	-0.945821	5.35704	0.945821	0
ENSG00000123104	ITPR2	1.67129	-0.943875	3.21555	0.943875	0
ENSG00000047346	FAM214A	7.27413	-0.943758	13.9942	0.943758	0
ENSG00000164742	ADCY1	0.545914	-0.937312	1.04557	0.937312	5.75653e-132
ENSG00000276410	HIST1H2BB	0.764833	-0.936464	1.46399	0.936464	2.49064e-179
ENSG00000101040	ZMYND8	1.5001	-0.935439	2.86935	0.935439	0
ENSG00000187535	IFT140	0.54332	-0.934092	1.03828	0.934092	8.70631e-134
ENSG00000118513	MYB	1.24037	-0.932733	2.3681	0.932733	1.06273e-282
ENSG00000170099	SERPINA6	0.622345	-0.932148	1.18769	0.932148	1.11732e-145
ENSG00000169347	GP2	0.525855	-0.93159	1.00316	0.93159	8.77678e-139
ENSG00000167644	C19orf33	1.58016	-0.927948	3.00683	0.927948	0
ENSG00000124575	HIST1H1D	0.560612	-0.920764	1.06147	0.920764	5.41483e-129
ENSG00000084628	NKAIN1	3.12124	-0.917973	5.89838	0.917973	0
ENSG00000267795	SMIM22	0.974068	-0.891189	1.80688	0.891189	1.27644e-204
ENSG00000090661	CERS4	1.28706	-0.889287	2.38433	0.889287	8.30699e-248
ENSG00000156650	KAT6B	1.00606	-0.881136	1.85326	0.881136	1.53559e-202
ENSG00000109452	INPP4B	1.06572	-0.865787	1.94238	0.865787	6.72881e-219
ENSG00000198589	LRBA	1.48384	-0.850989	2.67686	0.850989	8.46646e-259
ENSG00000111371	SLC38A1	3.43077	-0.847067	6.17236	0.847067	0
ENSG00000090857	PDPR	0.615256	-0.826138	1.09095	0.826138	1.72296e-106
ENSG00000171428	NAT1	1.23639	-0.816615	2.17793	0.816615	1.97979e-215
ENSG00000099326	MZF1	0.609895	-0.812684	1.07141	0.812684	1.40066e-110
ENSG00000101443	WFDC2	2.17224	-0.812228	3.81486	0.812228	0
ENSG00000196136	SERPINA3	9.00127	-0.809572	15.7789	0.809572	0
ENSG00000164128	NPY1R	1.63204	-0.8028	2.84748	0.8028	1.95115e-275
ENSG00000124177	CHD6	1.10877	-0.802491	1.9341	0.802491	1.52511e-171
ENSG00000117472	TSPAN1	1.20302	-0.800162	2.09511	0.800162	1.17116e-191
ENSG00000138764	CCNG2	0.911643	-0.799472	1.5869	0.799472	1.53647e-145
ENSG00000183323	CCDC125	0.904035	-0.798858	1.57299	0.798858	5.81078e-149
ENSG00000164938	TP53INP1	1.3206	-0.797013	2.29488	0.797013	9.71149e-209
ENSG00000131844	MCCC2	2.07523	-0.792455	3.59488	0.792455	3.77148e-287
ENSG00000167549	CORO6	1.26838	-0.790478	2.19417	0.790478	1.45516e-188
ENSG00000104267	CA2	2.64882	-0.78816	4.57485	0.78816	0
ENSG00000174132	FAM174A	0.766562	-0.788078	1.32386	0.788078	2.65888e-121
ENSG00000134202	GSTM3	1.12416	-0.784829	1.93708	0.784829	1.88129e-164
ENSG00000012223	LTF	4.36195	-0.780775	7.49522	0.780775	0
ENSG00000137501	SYTL2	1.17569	-0.776306	2.01394	0.776306	3.1611e-187
ENSG00000101194	SLC17A9	0.637562	-0.775209	1.09129	0.775209	5.57185e-99
ENSG00000146416	AIG1	0.622345	-0.775039	1.06511	0.775039	6.95427e-96
ENSG00000109436	TBC1D9	7.30785	-0.774846	12.5057	0.774846	0
ENSG00000124664	SPDEF	0.998969	-0.771771	1.70584	0.771771	8.76013e-154
ENSG00000147535	PLPP5	0.849219	-0.77173	1.45008	0.77173	3.01638e-124
ENSG00000135549	PKIB	0.853542	-0.752826	1.43848	0.752826	9.93958e-119
ENSG00000196396	PTPN1	1.3813	-0.752252	2.32702	0.752252	1.15644e-184
ENSG00000109586	GALNT7	0.804605	-0.751046	1.35433	0.751046	6.28886e-116
ENSG00000113742	CPEB4	0.924094	-0.741147	1.54483	0.741147	1.92186e-125
ENSG00000113494	PRLR	2.21167	-0.734109	3.67936	0.734109	1.49489e-274
ENSG00000115902	SLC1A4	1.3704	-0.732116	2.27666	0.732116	6.28808e-169
ENSG00000103249	CLCN7	1.76259	-0.731351	2.92666	0.731351	1.24639e-218
ENSG00000012171	SEMA3B	0.700852	-0.725366	1.15887	0.725366	8.0582e-96
ENSG00000102409	BEX4	1.03286	-0.722243	1.70418	0.722243	4.83928e-130
ENSG00000085831	TTC39A	1.0441	-0.720583	1.72075	0.720583	2.26449e-131
ENSG00000138771	SHROOM3	0.990669	-0.71965	1.63163	0.71965	5.43968e-127
ENSG00000124126	PREX1	2.20579	-0.715829	3.62337	0.715829	1.29123e-249
ENSG00000144218	AFF3	0.904208	-0.715422	1.48486	0.715422	2.2013e-116
ENSG00000013588	GPRC5A	3.74479	-0.713655	6.14221	0.713655	0
ENSG00000000003	TSPAN6	0.837979	-0.709262	1.37024	0.709262	1.69072e-96
ENSG00000090238	YPEL3	4.25491	-0.707921	6.95123	0.707921	0
ENSG00000158373	HIST1H2BD	6.80447	-0.705099	11.0947	0.705099	0
ENSG00000167978	SRRM2	10.6591	-0.702899	17.3532	0.702899	0
ENSG00000148341	SH3GLB2	1.48453	-0.702888	2.4168	0.702888	2.65828e-177
ENSG00000162078	ZG16B	1.08993	-0.700231	1.7711	0.700231	1.42863e-134
ENSG00000103319	EEF2K	0.740451	-0.691945	1.19631	0.691945	1.35762e-89
ENSG00000167608	TMC4	1.09459	-0.691635	1.76812	0.691635	9.051e-126
ENSG00000123505	AMD1	3.41711	-0.684658	5.4932	0.684658	2.49011e-284
ENSG00000103365	GGA2	1.63619	-0.681336	2.62419	0.681336	1.71238e-166
ENSG00000129514	FOXA1	4.63309	-0.68116	7.42995	0.68116	0
ENSG00000064270	ATP2C2	0.670245	-0.677486	1.07207	0.677486	3.25831e-69
ENSG00000115468	EFHD1	5.06885	-0.675896	8.09917	0.675896	0
ENSG00000188001	TPRG1	1.0026	-0.675182	1.60115	0.675182	5.07701e-119
ENSG00000007392	LUC7L	1.92773	-0.673673	3.07541	0.673673	8.90093e-199
ENSG00000015133	CCDC88C	0.808928	-0.673562	1.29039	0.673562	2.68124e-88
ENSG00000068745	IP6K2	1.35778	-0.669397	2.15971	0.669397	8.13123e-142
ENSG00000047578	KIAA0556	0.633931	-0.669137	1.00813	0.669137	7.45917e-72
ENSG00000066855	MTFR1	0.698258	-0.666639	1.10851	0.666639	5.80622e-73
ENSG00000197977	ELOVL2	0.865819	-0.666298	1.37421	0.666298	2.37538e-92
ENSG00000069020	MAST4	1.77919	-0.663587	2.81866	0.663587	2.32602e-183
ENSG00000131871	SELENOS	2.68029	-0.663579	4.24621	0.663579	2.00358e-226
ENSG00000115648	MLPH	7.47765	-0.66293	11.8411	0.66293	0
ENSG00000007944	MYLIP	0.795786	-0.661574	1.25892	0.661574	5.88411e-82
ENSG00000136068	FLNB	3.26061	-0.659954	5.15263	0.659954	1.15659e-272
ENSG00000167642	SPINT2	9.4583	-0.659664	14.9437	0.659664	0
ENSG00000167967	E4F1	0.997586	-0.658946	1.57531	0.658946	2.28266e-107
ENSG00000204389	HSPA1A	2.89834	-0.654941	4.56425	0.654941	7.27182e-255
ENSG00000070081	NUCB2	1.56045	-0.654678	2.45688	0.654678	1.4496e-154
ENSG00000091947	TMEM101	0.964039	-0.650101	1.51302	0.650101	3.96508e-98
ENSG00000163683	SMIM14	0.683733	-0.648749	1.07207	0.648749	4.09933e-72
ENSG00000162688	AGL	1.36383	-0.647632	2.13685	0.647632	5.12711e-122
ENSG00000198455	ZXDB	1.10168	-0.642313	1.71975	0.642313	1.23052e-104
ENSG00000128833	MYO5C	1.1584	-0.642245	1.80821	0.642245	4.62255e-110
ENSG00000100003	SEC14L2	1.28602	-0.640743	2.00533	0.640743	4.92612e-123
ENSG00000137817	PARP6	2.63066	-0.639915	4.09978	0.639915	2.58018e-204
ENSG00000179832	MROH1	1.51255	-0.637853	2.35385	0.637853	4.79772e-137
ENSG00000134215	VAV3	2.138	-0.637841	3.3272	0.637841	2.82842e-199
ENSG00000099194	SCD	6.44133	-0.636518	10.015	0.636518	0
ENSG00000176046	NUPR1	7.39102	-0.633061	11.4641	0.633061	0
ENSG00000106571	GLI3	0.982714	-0.631241	1.5223	0.631241	9.43905e-97
ENSG00000167861	HID1	1.33132	-0.630753	2.06165	0.630753	4.8347e-123
ENSG00000140479	PCSK6	1.79303	-0.62917	2.7736	0.62917	1.38642e-152
ENSG00000152137	HSPB8	0.648457	-0.627429	1.00184	0.627429	2.63973e-64
ENSG00000003989	SLC7A2	0.698258	-0.627315	1.0787	0.627315	3.38809e-70
ENSG00000071553	ATP6AP1	3.01818	-0.624596	4.65403	0.624596	2.30845e-229
ENSG00000083307	GRHL2	2.05881	-0.623153	3.17149	0.623153	3.45243e-164
ENSG00000124193	SRSF6	1.00761	-0.622509	1.55145	0.622509	6.56572e-89
ENSG00000105707	HPN	0.765352	-0.622101	1.17809	0.622101	6.41582e-74
ENSG00000100867	DHRS2	2.34222	-0.621713	3.60449	0.621713	1.98012e-199
ENSG00000066933	MYO9A	0.979948	-0.619844	1.50607	0.619844	1.02799e-83
ENSG00000178935	ZNF552	1.90802	-0.619758	2.93229	0.619758	1.18586e-168
ENSG00000185442	FAM174B	0.799417	-0.619658	1.22844	0.619658	9.29059e-70
ENSG00000100219	XBP1	25.9542	-0.615439	39.7687	0.615439	0
ENSG00000162069	BICDL2	0.710363	-0.615314	1.0883	0.615314	1.04874e-64
ENSG00000133142	TCEAL4	3.46362	-0.613967	5.30171	0.613967	5.38402e-263
ENSG00000134970	TMED7	1.03909	-0.611333	1.58757	0.611333	1.97281e-88
ENSG00000112715	VEGFA	1.84525	-0.610152	2.817	0.610152	1.2602e-152
ENSG00000105518	TMEM205	0.867721	-0.608926	1.32352	0.608926	7.68177e-78
ENSG00000175356	SCUBE2	1.86583	-0.606485	2.84119	0.606485	5.11101e-155
ENSG00000157514	TSC22D3	1.31144	-0.604383	1.99406	0.604383	7.93952e-117
ENSG00000101439	CST3	8.77059	-0.604282	13.3353	0.604282	0
ENSG00000139631	CSAD	1.09235	-0.603687	1.66012	0.603687	1.08812e-94
ENSG00000114737	CISH	0.721602	-0.602734	1.09592	0.602734	1.58808e-62
ENSG00000140455	USP3	1.29363	-0.602134	1.96392	0.602134	1.6997e-102
ENSG00000161010	MRNIP	0.814461	-0.601685	1.23606	0.601685	6.776e-72
ENSG00000204172	AGAP9	0.704656	-0.601255	1.06909	0.601255	6.63677e-62
ENSG00000241484	ARHGAP8	1.2146	-0.601134	1.84266	0.601134	1.96426e-98
ENSG00000114115	RBP1	0.845069	-0.59862	1.27979	0.59862	3.66292e-67
ENSG00000134294	SLC38A2	2.50373	-0.598551	3.79167	0.598551	2.48018e-179
ENSG00000156873	PHKG2	1.26095	-0.597826	1.90859	0.597826	1.15409e-104
ENSG00000090905	TNRC6A	0.868413	-0.592533	1.30961	0.592533	3.12486e-74
ENSG00000129625	REEP5	2.88347	-0.591323	4.34493	0.591323	1.59585e-202

## Sheet: Mix-Stroma TN
FeatureID	FeatureName	Mix TN Average	Mix TN Log2 Fold Change	Stroma TN Average	Stroma TN Log2 Fold Change	P-Value		GO Biological Processes 2025 (enriched in Mix TN)	P-value	Adjusted p-value	Overlap	Genes
ENSG00000186160	CYP4Z1	6.80665	3.23999	0.720167	-3.23999	0		Tight Junction Assembly (GO:0120192)	1.343e-06	0.0009361	6/54	PATJ;CLDN4;CLDN7;LSR;CLDN1;GRHL2
ENSG00000172551	MUCL1	28.3094	2.40065	5.36209	-2.40065	1.75351e-263		Epidermis Development (GO:0008544)	1.462e-06	0.0009361	7/86	SPINT1;CRABP2;KRT15;KRT14;KLK5;KRT5;KLK6
ENSG00000167531	LALBA	2.3758	2.33096	0.471883	-2.33096	9.27212e-199		Negative Regulation of Apoptotic Process (GO:0043066)	2.657e-06	0.001135	14/475	NOTCH2;PRKCI;PIK3R3;CLU;VEGFA;SFRP1;KRT18;MDK;FASN;ERBB2;SOX9;CD44;IER3;LTF
ENSG00000110484	SCGB2A2	2.08758	2.18707	0.458116	-2.18707	2.00494e-172		Intermediate Filament Organization (GO:0045109)	7.384e-06	0.002041	6/72	KRT16;KRT15;KRT14;KRT7;KRT5;KRT6B
ENSG00000161055	SCGB3A1	1.31984	2.10841	0.305727	-2.10841	3.20289e-140		Establishment of Skin Barrier (GO:0061436)	9.361e-06	0.002041	4/21	CLDN4;KRT16;LSR;CLDN1
ENSG00000162078	ZG16B	5.84008	1.96954	1.49113	-1.96954	6.2394e-176		Epithelium Development (GO:0060429)	9.56e-06	0.002041	8/159	EHF;SPINT1;KRT16;KRT15;KRT14;SOX9;GRHL2;VEGFA
ENSG00000189377	CXCL17	1.07871	1.74118	0.322342	-1.74118	1.7843e-96		Positive Regulation of Epithelial Cell Proliferation (GO:0050679)	1.208e-05	0.002196	7/118	NOTCH2;SFRP1;MDK;ERBB2;SOX9;CLDN1;VEGFA
ENSG00000167755	KLK6	4.09304	1.72548	1.23762	-1.72548	3.03411e-132		Skin Epidermis Development (GO:0098773)	1.371e-05	0.002196	4/23	CLDN4;KRT16;LSR;CLDN1
ENSG00000159763	PIP	1.71178	1.70161	0.526002	-1.70161	4.90726e-115		Epithelial Cell Differentiation (GO:0030855)	2.504e-05	0.003564	7/132	EHF;KRT16;KRT15;KRT14;PLAAT3;GRHL2;VEGFA
ENSG00000124107	SLPI	16.3007	1.69335	5.04117	-1.69335	2.7374e-145		Negative Regulation of Programmed Cell Death (GO:0043069)	4.079e-05	0.004771	11/382	NOTCH2;PRKCI;SFRP1;KRT18;FASN;ERBB2;SOX9;CD44;IER3;LTF;VEGFA
ENSG00000167754	KLK5	1.82302	1.61976	0.592939	-1.61976	4.76573e-99		Negative Regulation of Ossification (GO:0030279)	4.097e-05	0.004771	4/30	SFRP1;MDK;SOX9;TRPM4
ENSG00000196754	S100A2	1.09099	1.53209	0.376937	-1.53209	8.46321e-79		Regulation of Branching Involved in Ureteric Bud Morphogenesis (GO:0090189)	7.317e-05	0.007811	3/13	TACSTD2;SOX9;VEGFA
ENSG00000148346	LCN2	1.43995	1.4718	0.518881	-1.4718	1.414e-78		Skin Development (GO:0043588)	8.65e-05	0.008479	5/69	ST14;ITGB4;KRT16;DHCR24;GRHL2
ENSG00000118849	RARRES1	5.52321	1.46795	1.99672	-1.46795	3.06261e-105		Positive Regulation of Apoptotic Signaling Pathway (GO:2001235)	9.267e-05	0.008479	5/70	FASN;TNFSF10;TPD52L1;CLU;S100A8
ENSG00000151882	CCL28	1.1879	1.45202	0.433904	-1.45202	5.77542e-79		Defense Response to Bacterium (GO:0042742)	0.0001002	0.008557	8/221	SLPI;LCN2;HLA-A;S100A14;LALBA;S100A8;WFDC2;LTF
ENSG00000184254	ALDH1A3	2.60578	1.39766	0.988865	-1.39766	1.88022e-86		Branched-Chain Amino Acid Catabolic Process (GO:0009083)	0.0002039	0.01632	3/18	HIBADH;MCCC1;HSD17B10
ENSG00000163347	CLDN1	1.25842	1.37142	0.486125	-1.37142	2.19444e-71		Bicellular Tight Junction Assembly (GO:0070830)	0.0002448	0.01845	4/47	CLDN4;CLDN7;CLDN1;GRHL2
ENSG00000121858	TNFSF10	5.73886	1.33416	2.27634	-1.33416	1.49969e-90		Regulation of Granulocyte Chemotaxis (GO:0071622)	0.0002821	0.01996	3/20	MDK;CXCL17;S100A14
ENSG00000135374	ELF5	2.50705	1.31996	1.00406	-1.31996	6.85967e-78		Lipid Metabolic Process (GO:0006629)	0.000296	0.01996	8/259	FASN;APOD;DHCR24;PLAAT3;CLU;PLPP2;PLAAT4;HSD17B10
ENSG00000115112	TFCP2L1	1.98453	1.31482	0.797548	-1.31482	1.23634e-72		Positive Regulation of Granulocyte Chemotaxis (GO:0071624)	0.0003276	0.02098	3/21	MDK;PERP;S100A14
ENSG00000104332	SFRP1	3.40219	1.29873	1.38289	-1.29873	1.10914e-79		Antibacterial Humoral Response (GO:0019731)	0.00039	0.02334	4/53	SLPI;HLA-A;WFDC2;LTF
ENSG00000162896	PIGR	1.03208	1.28431	0.42346	-1.28431	1.4428e-57		Regulation of Blood Vessel Branching (GO:1905553)	0.0004139	0.02334	2/5	MDK;VEGFA
ENSG00000185499	MUC1	4.03117	1.25904	1.68435	-1.25904	1.17698e-79		Apical Junction Assembly (GO:0043297)	0.0004191	0.02334	4/54	CLDN4;CLDN7;CLDN1;GRHL2
ENSG00000177685	CRACR2B	1.18335	1.24656	0.498468	-1.24656	1.94709e-61		Positive Regulation of Leukocyte Chemotaxis (GO:0002690)	0.0004819	0.02518	4/56	MDK;CXCL17;S100A14;VEGFA
ENSG00000121039	RDH10	2.9238	1.24462	1.23383	-1.24462	3.88151e-69		Positive Regulation of Morphogenesis of an Epithelium (GO:1905332)	0.0004915	0.02518	3/24	MDK;SOX9;VEGFA
ENSG00000160862	AZGP1	15.0919	1.23398	6.41742	-1.23398	3.56701e-83		Negative Regulation of Intrinsic Apoptotic Signaling Pathway in Response to DNA Damage (GO:1902230)	0.0005558	0.02637	3/25	MUC1;CLU;CD44
ENSG00000012223	LTF	14.0143	1.21989	6.01769	-1.21989	6.6603e-80		Negative Regulation of miRNA Transcription (GO:1902894)	0.0005558	0.02637	3/25	NFIB;SOX9;VEGFA
ENSG00000184292	TACSTD2	5.01843	1.16583	2.23693	-1.16583	3.4546e-69		Regulation of Osteoclast Development (GO:2001204)	0.0006182	0.02828	2/6	NOTCH2;LTF
ENSG00000089356	FXYD3	2.45564	1.12348	1.12701	-1.12348	1.92348e-60		Regulation of Apoptotic Process (GO:0042981)	0.0006808	0.0299	13/704	NOTCH2;PRKCI;CLU;VEGFA;SFRP1;KRT18;FASN;ERBB2;TNFSF10;SOX9;CD44;IER3;LTF
ENSG00000116133	DHCR24	2.22043	1.11914	1.0221	-1.11914	1.28149e-58		Negative Regulation of miRNA Metabolic Process (GO:2000629)	0.0007002	0.0299	3/27	NFIB;SOX9;VEGFA
ENSG00000111907	TPD52L1	1.96133	1.11209	0.907211	-1.11209	1.19263e-52		Positive Regulation of Cell Junction Assembly (GO:1901890)	0.0008491	0.03363	4/65	SFRP1;IRX3;EPHB3;VEGFA
ENSG00000163435	ELF3	3.49659	1.08503	1.64827	-1.08503	3.14132e-58		Leukocyte Aggregation (GO:0070486)	0.0008618	0.03363	2/7	CD44;S100A8
ENSG00000141232	TOB1	1.30073	1.07846	0.615726	-1.07846	8.27725e-50		Maintenance of Blood-Brain Barrier (GO:0035633)	0.0008665	0.03363	3/29	LSR;F11R;CLDN1
ENSG00000189058	APOD	17.5439	1.04741	8.49009	-1.04741	2.74414e-59		Regulation of miRNA Transcription (GO:1902893)	0.0008994	0.03389	4/66	NOTCH2;NFIB;SOX9;VEGFA
ENSG00000206503	HLA-A	5.97612	1.0402	2.9063	-1.0402	4.23508e-57		Response to Molecule of Bacterial Origin (GO:0002237)	0.0009518	0.0341	4/67	SLPI;S100A14;CD24;S100A8
ENSG00000083307	GRHL2	1.19677	1.02658	0.587243	-1.02658	3.93504e-42		Positive Regulation of Response to Wounding (GO:1903036)	0.0009582	0.0341	3/30	CLDN4;MDK;CLDN1
ENSG00000112378	PERP	2.90628	1.02087	1.43226	-1.02087	6.14889e-51		N-acylphosphatidylethanolamine Metabolic Process (GO:0070292)	0.001144	0.03909	2/8	PLAAT3;PLAAT4
ENSG00000143819	EPHX1	1.33531	1.01958	0.658452	-1.01958	2.17515e-44		Response to Estrogen (GO:0043627)	0.00116	0.03909	3/32	SLC34A2;SFRP1;CD24
ENSG00000143320	CRABP2	4.18972	1.0046	2.08834	-1.0046	9.58965e-52		Positive Regulation of Cell Population Proliferation (GO:0008284)	0.001258	0.04131	10/484	PRKCI;SFRP1;RAB25;BAMBI;MDK;ERBB2;SOX9;TRPM4;LTF;VEGFA
ENSG00000135373	EHF	1.30118	0.992674	0.653705	-0.992674	3.18759e-43		Positive Regulation of Signal Transduction (GO:0009967)	0.001441	0.0417	7/256	PRKCI;SFRP1;FASN;KLK5;TPD52L1;KLK6;VEGFA
ENSG00000143153	ATP1B1	4.12762	0.99128	2.07647	-0.99128	9.54129e-50		Monocarboxylic Acid Metabolic Process (GO:0032787)	0.00145	0.0417	5/127	ALDH1A3;FASN;KYNU;MCCC1;HSD17B10
ENSG00000169710	FASN	2.41743	0.981969	1.22386	-0.981969	4.83175e-47		Gland Development (GO:0048732)	0.00145	0.0417	4/75	MDK;LSR;SOX9;EPHB3
ENSG00000171346	KRT15	5.58735	0.976529	2.83984	-0.976529	1.16924e-49		Positive Regulation of Protein Serine/Threonine Kinase Activity (GO:0071902)	0.00145	0.0417	4/75	ERBB2;TPD52L1;CD24;LTF
ENSG00000143416	SELENBP1	1.22884	0.975488	0.624746	-0.975488	6.04267e-40		Commissural Neuron Axon Guidance (GO:0071679)	0.001465	0.0417	2/9	NFIB;VEGFA
ENSG00000176485	PLAAT3	1.23976	0.963271	0.635665	-0.963271	1.80029e-37		Urogenital System Development (GO:0001655)	0.001465	0.0417	2/9	SOX9;EPHB3
ENSG00000157765	SLC34A2	2.86761	0.961937	1.47214	-0.961937	7.04563e-44		Skeletal Muscle Organ Development (GO:0060538)	0.001509	0.04201	3/35	SVIL;SLC25A37;MYH14
ENSG00000125398	SOX9	1.19791	0.957453	0.616676	-0.957453	1.39894e-34		Inflammatory Response (GO:0006954)	0.001609	0.04387	7/261	SERPINA3;ELF3;KRT16;F11R;CCL28;S100A8;CD44
ENSG00000186847	KRT14	2.23999	0.926149	1.17876	-0.926149	5.02387e-36		Positive Regulation of Branching Involved in Ureteric Bud Morphogenesis (GO:0090190)	0.001823	0.04671	2/10	SOX9;VEGFA
ENSG00000133321	PLAAT4	3.14354	0.907183	1.67628	-0.907183	6.3848e-42		Positive Regulation of Defense Response to Bacterium (GO:1900426)	0.001823	0.04671	2/10	KLK5;KLK6
ENSG00000168528	SERINC2	2.48408	0.905684	1.32592	-0.905684	2.92045e-38		Surfactant Homeostasis (GO:0043129)	0.001823	0.04671	2/10	TMEM63A;VEGFA
ENSG00000272398	CD24	21.5935	0.897959	11.5906	-0.897959	2.99773e-46		Striated Muscle Tissue Development (GO:0014706)	0.001917	0.04815	3/38	SVIL;SLC25A37;MYH14
ENSG00000026508	CD44	11.9322	0.89689	6.40935	-0.89689	3.0571e-45
ENSG00000165929	TC2N	1.46861	0.866011	0.805619	-0.866011	3.75324e-34
ENSG00000115468	EFHD1	2.20701	0.863526	1.21294	-0.863526	1.34707e-34
ENSG00000112715	VEGFA	2.30664	0.861033	1.26991	-0.861033	2.10121e-35
ENSG00000155158	TTC39B	1.74682	0.852228	0.967502	-0.852228	2.44732e-32
ENSG00000106049	HIBADH	1.28048	0.837569	0.716369	-0.837569	4.56946e-29
ENSG00000177508	IRX3	1.35555	0.837125	0.75862	-0.837125	6.34024e-30
ENSG00000119900	OGFRL1	3.14172	0.826884	1.77122	-0.826884	3.78663e-34
ENSG00000196136	SERPINA3	4.16743	0.820293	2.36036	-0.820293	4.51746e-35
ENSG00000185479	KRT6B	2.24545	0.8099	1.28082	-0.8099	4.15543e-32
ENSG00000170421	KRT8	6.21884	0.801523	3.56855	-0.801523	5.37363e-36
ENSG00000105357	MYH14	1.20564	0.799279	0.692633	-0.799279	5.01643e-29
ENSG00000137331	IER3	1.32712	0.795759	0.764317	-0.795759	3.65805e-26
ENSG00000132698	RAB25	1.30096	0.788696	0.752924	-0.788696	7.29808e-27
ENSG00000186081	KRT5	4.56074	0.780117	2.65612	-0.780117	1.31479e-30
ENSG00000107672	NSMCE4A	1.27957	0.768431	0.751025	-0.768431	6.2967e-25
ENSG00000117461	PIK3R3	1.50455	0.752458	0.892969	-0.752458	9.29381e-26
ENSG00000135480	KRT7	8.8369	0.75069	5.2529	-0.75069	3.9701e-32
ENSG00000052344	PRSS8	1.58872	0.750475	0.94424	-0.750475	8.64781e-25
ENSG00000163064	EN1	1.07803	0.749842	0.640887	-0.749842	1.02557e-19
ENSG00000172201	ID4	1.73931	0.749549	1.03444	-0.749549	1.26173e-24
ENSG00000163762	TM4SF18	1.19632	0.749083	0.711622	-0.749083	7.68463e-22
ENSG00000141934	PLPP2	1.73021	0.745959	1.03159	-0.745959	9.0813e-26
ENSG00000134250	NOTCH2	3.39149	0.743631	2.02568	-0.743631	8.90842e-29
ENSG00000085117	CD82	1.47111	0.740106	0.880626	-0.740106	1.0972e-24
ENSG00000147454	SLC25A37	1.30596	0.73545	0.784256	-0.73545	3.65055e-23
ENSG00000147862	NFIB	4.91879	0.731767	2.96232	-0.731767	4.84943e-29
ENSG00000164975	SNAPC3	1.76228	0.729308	1.06292	-0.729308	4.50234e-24
ENSG00000169740	ZNF32	1.08303	0.729022	0.65323	-0.729022	6.80278e-22
ENSG00000182580	EPHB3	1.74409	0.726624	1.0539	-0.726624	1.36797e-24
ENSG00000117335	CD46	2.35805	0.725545	1.42609	-0.725545	1.04568e-25
ENSG00000181885	CLDN7	2.02571	0.722481	1.22765	-0.722481	5.36869e-25
ENSG00000130707	ASS1	2.71588	0.719286	1.64969	-0.719286	7.89754e-26
ENSG00000157601	MX1	2.95041	0.718196	1.79353	-0.718196	4.35608e-26
ENSG00000108091	CCDC6	1.2525	0.714982	0.762893	-0.714982	7.61356e-22
ENSG00000162522	KIAA1522	2.97111	0.711204	1.8149	-0.711204	2.63886e-26
ENSG00000135372	NAT10	1.5232	0.710173	0.930948	-0.710173	1.15464e-22
ENSG00000111057	KRT18	2.98976	0.704847	1.83436	-0.704847	2.2484e-26
ENSG00000164434	FABP7	1.26888	0.696524	0.782832	-0.696524	5.19115e-23
ENSG00000101443	WFDC2	4.44723	0.691852	2.75344	-0.691852	2.85586e-25
ENSG00000132849	PATJ	1.71178	0.690591	1.06055	-0.690591	3.02294e-23
ENSG00000170017	ALCAM	1.01888	0.689971	0.631393	-0.689971	5.90619e-21
ENSG00000163558	PRKCI	1.19359	0.68828	0.740581	-0.68828	6.83025e-20
ENSG00000110492	MDK	3.53594	0.683548	2.2018	-0.683548	4.59525e-25
ENSG00000115919	KYNU	1.00046	0.677808	0.625221	-0.677808	1.79058e-20
ENSG00000146386	ABRACL	2.35737	0.676506	1.47499	-0.676506	1.27866e-22
ENSG00000143546	S100A8	3.99272	0.675647	2.49993	-0.675647	1.87184e-24
ENSG00000162366	PDZK1IP1	1.61602	0.672231	1.01403	-0.672231	5.77733e-21
ENSG00000078070	MCCC1	1.10237	0.667145	0.694057	-0.667145	4.84978e-19
ENSG00000120885	CLU	8.77821	0.667004	5.52967	-0.667004	1.04155e-25
ENSG00000101057	MYBL2	1.43403	0.666446	0.903414	-0.666446	7.01619e-19
ENSG00000166145	SPINT1	1.56415	0.664179	0.986966	-0.664179	2.02301e-20
ENSG00000186832	KRT16	1.47589	0.663184	0.931897	-0.663184	5.24724e-19
ENSG00000130529	TRPM4	1.30573	0.662027	0.825083	-0.662027	2.00341e-21
ENSG00000163655	GMPS	1.98362	0.661846	1.25377	-0.661846	2.06077e-21
ENSG00000167642	SPINT2	7.08212	0.658782	4.48668	-0.658782	9.63739e-25
ENSG00000095739	BAMBI	1.19677	0.65472	0.760045	-0.65472	7.09231e-18
ENSG00000189143	CLDN4	4.31802	0.652803	2.74679	-0.652803	5.19093e-23
ENSG00000197321	SVIL	1.15423	0.649192	0.735833	-0.649192	6.5901e-18
ENSG00000149418	ST14	2.45837	0.647924	1.56899	-0.647924	9.88749e-21
ENSG00000169689	CENPX	1.01774	0.646695	0.649907	-0.646695	2.28637e-17
ENSG00000107959	PITRM1	1.596	0.64215	1.02257	-0.64215	8.63469e-20
ENSG00000141736	ERBB2	1.34713	0.635834	0.866859	-0.635834	1.99432e-18
ENSG00000196187	TMEM63A	1.51774	0.628385	0.981744	-0.628385	1.6149e-18
ENSG00000165795	NDRG2	2.57257	0.627861	1.66488	-0.627861	7.82581e-21
ENSG00000105699	LSR	2.43062	0.626754	1.57421	-0.626754	2.6876e-20
ENSG00000189334	S100A14	3.73954	0.625645	2.42398	-0.625645	1.58377e-20
ENSG00000072506	HSD17B10	1.35987	0.62436	0.882051	-0.62436	4.14554e-17
ENSG00000160209	PDXK	1.92721	0.614775	1.25851	-0.614775	4.84978e-19
ENSG00000132470	ITGB4	1.15673	0.611958	0.756722	-0.611958	0.00270238
ENSG00000141580	WDR45B	1.52389	0.601123	1.00453	-0.601123	1.0674e-16
ENSG00000182054	IDH2	3.0935	0.59951	2.04182	-0.59951	2.38883e-19
ENSG00000124006	OBSL1	1.19472	0.598336	0.789003	-0.598336	4.17841e-16
ENSG00000151465	CDC123	2.2111	0.596221	1.46265	-0.596221	8.35875e-18
ENSG00000158769	F11R	1.04459	0.594429	0.691683	-0.594429	1.15633e-14
ENSG00000066027	PPP2R5A	1.04572	0.59106	0.694057	-0.59106	3.13848e-14
ENSG00000182934	SRPRA	3.28822	0.588126	2.18756	-0.588126	1.37925e-18
ENSG00000176102	CSTF3	1.31688	0.583462	0.878727	-0.583462	1.94466e-15
ENSG00000162909	CAPN2	4.01411	0.581317	2.68318	-0.581317	1.69901e-18

## Sheet: Stroma-Mix TN
FeatureID	FeatureName	Mix TN Average	Mix TN Log2 Fold Change	Stroma TN Average	Stroma TN Log2 Fold Change	P-Value		GO Biological Processes 2025 (enriched in Stroma TN)	P-value	Adjusted p-value	Overlap	Genes
ENSG00000181617	FDCSP	10.7746	-1.94171	41.4023	1.94171	6.21327e-241		Extracellular Matrix Organization (GO:0030198)	4.319e-19	4.686e-16	20/182	POSTN;COL15A1;LUM;MMP2;COL11A1;COL12A1;LAMC1;MMP9;COL1A1;ADAMTS2;MMP14;COL3A1;CCDC80;COL1A2;COL4A2;COL5A1;COL4A1;CTSK;COL5A2;COL10A1
ENSG00000196126	HLA-DRB1	0.39627	-1.85733	1.43654	1.85733	2.04315e-154		Endodermal Cell Differentiation (GO:0035987)	7.521e-19	4.686e-16	12/32	MMP14;ITGB5;COL4A2;COL11A1;LAMA4;MMP2;COL12A1;COL6A1;LAMB1;INHBA;ITGA5;MMP9
ENSG00000179776	CDH5	0.36465	-1.8393	1.30551	1.8393	9.27894e-132		Endoderm Formation (GO:0001706)	4.079e-18	1.694e-15	12/36	MMP14;ITGB5;COL4A2;COL11A1;LAMA4;MMP2;COL12A1;COL6A1;LAMB1;INHBA;ITGA5;MMP9
ENSG00000110799	VWF	0.603958	-1.70973	1.97631	1.70973	2.41527e-138		Regulation of Cell Migration (GO:0030334)	7.067e-17	2.201e-14	26/479	LRRC15;CLIC4;PLXND1;SERPINE1;PTEN;CXCR4;THY1;THBS1;MYLK;CDH5;PLAU;CCL5;DPYSL3;EMILIN1;PDGFRB;ANXA1;LAMB1;SOD2;SULF1;COL1A1;DAB2;MMP14;SFRP2;CXCL12;CDH11;PECAM1
ENSG00000187498	COL4A1	1.78071	-1.51604	5.09434	1.51604	2.67282e-135		External Encapsulating Structure Organization (GO:0045229)	1.615e-14	3.354e-12	14/111	POSTN;COL15A1;MMP2;COL11A1;MMP9;ADAMTS2;MMP14;COL3A1;CCDC80;COL1A2;COL4A2;COL4A1;COL5A2;COL10A1
ENSG00000100985	MMP9	1.10942	-1.47428	3.08338	1.47428	1.37538e-111		Extracellular Structure Organization (GO:0043062)	1.615e-14	3.354e-12	14/111	POSTN;COL15A1;MMP2;COL11A1;MMP9;ADAMTS2;MMP14;COL3A1;CCDC80;COL1A2;COL4A2;COL4A1;COL5A2;COL10A1
ENSG00000211900	IGHJ6	4.72998	-1.44952	12.9217	1.44952	2.12126e-136		Positive Regulation of Cell Migration (GO:0030335)	1.035e-13	1.842e-11	20/344	PDGFRB;NRP1;LRRC15;SPARC;CXCR4;FBLN1;LAMB1;SOD2;ETS1;THBS1;MYLK;COL1A1;CDH5;DAB2;MMP14;CXCL12;PTPRC;PLAU;CCL5;PECAM1
ENSG00000163017	ACTG2	2.96156	-1.36349	7.62228	1.36349	2.3236e-112		Positive Regulation of Cell Motility (GO:2000147)	7.967e-12	1.241e-09	16/249	PDGFRB;LRRC15;CAVIN1;CXCR4;LAMB1;SOD2;THBS1;MYLK;COL1A1;CDH5;DAB2;MMP14;CXCL12;PLAU;CCL5;PECAM1
ENSG00000154096	THY1	0.947453	-1.32486	2.37413	1.32486	2.7323e-94		Collagen Fibril Organization (GO:0030199)	1.22e-11	1.689e-09	9/45	COL1A1;ADAMTS2;COL3A1;COL1A2;COL5A1;LUM;COL11A1;COL12A1;COL5A2
ENSG00000134871	COL4A2	0.928117	-1.32252	2.32191	1.32252	2.5277e-88		Regulation of Angiogenesis (GO:0045765)	1.135e-10	1.414e-08	14/211	SPARC;PLXND1;SERPINF1;SERPINE1;THBS2;SULF1;ETS1;HSPG2;THBS1;DCN;CDH5;SFRP2;COL4A2;EMILIN1
ENSG00000125144	MT1G	0.421747	-1.3025	1.04061	1.3025	1.51027e-62		Negative Regulation of Cell Migration (GO:0030336)	2.492e-10	2.823e-08	13/184	CLIC4;IGFBP3;SERPINE1;PTEN;THY1;SULF1;THBS1;DCN;COL3A1;SFRP2;DPYSL3;CDH11;EMILIN1
ENSG00000204291	COL15A1	0.544359	-1.26312	1.30694	1.26312	6.36862e-73		Negative Regulation of Angiogenesis (GO:0016525)	5.234e-10	5.435e-08	10/93	SPARC;COL4A2;SERPINF1;SERPINE1;EMILIN1;THBS2;SULF1;HSPG2;THBS1;DCN
ENSG00000175899	A2M	3.95087	-1.2585	9.45475	1.2585	4.17079e-100		Regulation of Smooth Muscle Cell Migration (GO:0014910)	1.78e-09	1.706e-07	6/19	PDGFRB;NRP1;PLAU;IGFBP3;CCL5;SERPINE1
ENSG00000065534	MYLK	0.69859	-1.2529	1.66536	1.2529	1.43525e-75		Negative Regulation of Blood Vessel Morphogenesis (GO:2000181)	3.291e-09	2.929e-07	9/82	SPARC;COL4A2;SERPINF1;EMILIN1;THBS2;SULF1;HSPG2;THBS1;DCN
ENSG00000142798	HSPG2	1.94086	-1.2455	4.60299	1.2455	1.06714e-92		Negative Regulation of Cell Motility (GO:2000146)	2.678e-08	2.224e-06	10/139	CLIC4;SFRP2;SERPINE1;DPYSL3;CDH11;PTEN;FBLN1;EMILIN1;THY1;SULF1
ENSG00000107796	ACTA2	3.01524	-1.23152	7.08204	1.23152	3.99146e-95		Supramolecular Fiber Organization (GO:0097435)	5.07e-08	3.949e-06	14/339	KRT81;LUM;TPM2;COL11A1;COL12A1;COL1A1;ADAMTS2;MYO1B;COL3A1;COL1A2;COL5A1;COL5A2;EMILIN1;VIM
ENSG00000162692	VCAM1	0.486579	-1.22283	1.13603	1.22283	3.48811e-60		Skin Development (GO:0043588)	3.388e-07	2.483e-05	7/69	COL1A1;CLIC4;COL3A1;ANXA1;COL1A2;COL5A1;COL5A2
ENSG00000111799	COL12A1	1.42311	-1.2167	3.3084	1.2167	8.28134e-87		Positive Regulation of Vasculature Development (GO:1904018)	5.961e-07	4.126e-05	8/109	CDH5;SFRP2;CXCL12;SERPINE1;CXCR4;EMILIN1;ETS1;THBS1
ENSG00000113721	PDGFRB	0.779118	-1.21087	1.80398	1.21087	6.03063e-75		Skeletal System Development (GO:0001501)	1.101e-06	7.222e-05	9/160	COL1A1;VCAN;MMP14;COL1A2;ANKH;CDH11;COL10A1;SULF1;FBN1
ENSG00000240583	AQP1	0.524568	-1.16766	1.17876	1.16766	6.39636e-64		Positive Regulation of Response to External Stimulus (GO:0032103)	1.286e-06	8.011e-05	9/163	PDGFRB;LGALS1;PLAU;RARRES2;CCL5;SERPINE1;EMILIN1;ETS1;THBS1
ENSG00000150687	PRSS23	1.23135	-1.16137	2.75487	1.16137	8.33465e-77		Integrin-Mediated Signaling Pathway (GO:0007229)	1.539e-06	9.13e-05	7/86	NRP1;COL3A1;DAB2;ITGB5;FBLN1;ITGA5;THY1
ENSG00000261371	PECAM1	0.818244	-1.13221	1.79401	1.13221	3.72953e-64		Collagen Catabolic Process (GO:0030574)	1.655e-06	9.371e-05	5/31	MRC2;MMP14;CTSK;MMP2;MMP9
ENSG00000117318	ID3	0.556643	-1.12668	1.21579	1.12668	1.3688e-54		Positive Regulation of Angiogenesis (GO:0045766)	1.796e-06	9.728e-05	8/126	CDH5;SFRP2;S100A1;SERPINE1;EMILIN1;ITGA5;ETS1;THBS1
ENSG00000112096	SOD2	3.12239	-1.10694	6.72694	1.10694	4.82213e-75		Regulation of Cell Adhesion (GO:0030155)	4.394e-06	0.0002281	8/142	CXCL12;PLXND1;PLAU;CCL5;CXCR4;FBLN1;LAMB1;LAMC1
ENSG00000060718	COL11A1	1.19404	-1.10646	2.57162	1.10646	2.89763e-69		Negative Regulation of Plasminogen Activation (GO:0010757)	5.414e-06	0.0002698	3/6	PLAU;SERPINE1;THBS1
ENSG00000117020	AKT3	0.484077	-1.08387	1.02637	1.08387	7.6836e-50		Cell-Matrix Adhesion (GO:0007160)	6.664e-06	0.0003194	7/107	COL3A1;VCAM1;ITGB5;CDH11;EMILIN1;THY1;ITGA5
ENSG00000139329	LUM	3.36283	-1.0749	7.08584	1.0749	7.94169e-74		Positive Regulation of Signal Transduction (GO:0009967)	7.354e-06	0.0003394	10/256	CDH5;PTPRC;VWF;CCL5;PTEN;PECAM1;LAMB1;LAMC1;ITGA5;SULF1
ENSG00000113140	SPARC	9.83758	-1.07318	20.704	1.07318	7.22801e-77		Positive Regulation of Blood Coagulation (GO:0030194)	7.851e-06	0.0003494	4/20	PLAU;SERPINE1;EMILIN1;THBS1
ENSG00000154122	ANKH	0.89536	-1.0716	1.88231	1.0716	5.35094e-58		Positive Regulation of Wound Healing (GO:0090303)	9.879e-06	0.0004244	5/44	ANXA1;SERPINE1;EMILIN1;THBS1;MYLK
ENSG00000112769	LAMA4	0.799818	-1.06266	1.67105	1.06266	6.17236e-56		Negative Regulation of Cellular Process (GO:0048523)	1.038e-05	0.0004313	14/531	PLXND1;IGFBP3;PTEN;FBLN1;INHBA;SOD2;ETS1;THBS1;SFRP4;SFRP2;AKT3;IGFBP7;EMILIN1;HSPA1A
ENSG00000162745	OLFML2B	0.69586	-1.05677	1.44793	1.05677	4.7735e-55		Extracellular Matrix Disassembly (GO:0022617)	1.106e-05	0.0004444	5/45	MMP14;CTSK;MMP2;LAMC1;MMP9
ENSG00000204262	COL5A2	2.10123	-1.05617	4.37038	1.05617	4.05628e-67		Negative Regulation of Signal Transduction (GO:0009968)	1.461e-05	0.0005688	10/277	SFRP4;MMP14;SFRP2;PTPRC;IGFBP3;CCL5;EMILIN1;SULF1;THBS1;DCN
ENSG00000106538	RARRES2	0.928117	-1.05357	1.92693	1.05357	1.66385e-59		Cellular Component Disassembly (GO:0022411)	1.69e-05	0.0006192	5/49	MMP14;CTSK;MMP2;LAMC1;MMP9
ENSG00000163453	IGFBP7	6.28208	-1.05174	13.0261	1.05174	2.43515e-72		Positive Regulation of Smooth Muscle Cell Proliferation (GO:0048661)	1.69e-05	0.0006192	5/49	PDGFRB;MMP2;CCL5;MMP9;THBS1
ENSG00000205426	KRT81	0.606461	-1.03647	1.24427	1.03647	1.86473e-43		Negative Regulation of Protein Phosphorylation (GO:0001933)	1.758e-05	0.0006258	6/83	SFRP2;PTPRC;IGFBP3;PTEN;FBLN1;THY1
ENSG00000137831	UACA	0.798681	-1.02693	1.62785	1.02693	2.37171e-50		Collagen Biosynthetic Process (GO:0032964)	2.241e-05	0.0007757	3/9	COL1A1;COL5A1;PCOLCE
ENSG00000106483	SFRP4	0.991129	-1.00396	1.98817	1.00396	1.8471e-58		Positive Regulation of Cell Adhesion (GO:0045785)	3.165e-05	0.001042	6/92	CCDC80;SFRP2;CXCL12;CCL5;LAMB1;LAMC1
ENSG00000161638	ITGA5	0.551638	-0.989081	1.0952	0.989081	5.36141e-42		Positive Regulation of Hemostasis (GO:1900048)	3.187e-05	0.001042	3/10	SERPINE1;EMILIN1;THBS1
ENSG00000130635	COL5A1	2.48271	-0.98559	4.91727	0.98559	5.18078e-60		Positive Regulation of Leukocyte Chemotaxis (GO:0002690)	3.263e-05	0.001042	5/56	CXCL12;CCL5;RARRES2;SERPINE1;THBS1
ENSG00000106333	PCOLCE	0.789809	-0.980289	1.55854	0.980289	8.41851e-51		Regulation of Blood Coagulation (GO:0030193)	3.677e-05	0.001145	4/29	PLAU;SERPINE1;EMILIN1;THBS1
ENSG00000166741	NNMT	0.996361	-0.968193	1.94972	0.968193	9.54129e-50		Negative Regulation of Cell Population Proliferation (GO:0008285)	4.076e-05	0.001223	11/379	SFRP4;SFRP2;IGFBP3;PTEN;FBLN1;IGFBP7;INHBA;SOD2;ETS1;THBS1;HSPA1A
ENSG00000145423	SFRP2	0.982257	-0.947431	1.89465	0.947431	5.35811e-49		Positive Regulation of Calcium Ion Transport (GO:0051928)	4.221e-05	0.001223	4/30	PDGFRB;CXCL12;CCL5;MYLK
ENSG00000116132	PRRX1	0.742266	-0.938376	1.42277	0.938376	1.74677e-43		Regulation of Chemotaxis (GO:0050920)	4.221e-05	0.001223	4/30	PDGFRB;RARRES2;CXCR4;THBS1
ENSG00000146674	IGFBP3	1.41561	-0.936918	2.71072	0.936918	4.02431e-48		Negative Regulation of Fibrinolysis (GO:0051918)	4.361e-05	0.001235	3/11	PLAU;SERPINE1;THBS1
ENSG00000123500	COL10A1	0.844632	-0.907027	1.58418	0.907027	3.41953e-42		Negative Regulation of Intrinsic Apoptotic Signaling Pathway (GO:2001243)	4.569e-05	0.001265	5/60	SFRP2;CXCL12;SOD2;MMP9;HSPA1A
ENSG00000134954	ETS1	0.803458	-0.905061	1.5049	0.905061	1.00127e-39		Proteolysis (GO:0006508)	5.123e-05	0.001388	10/321	ADAMTS2;MMP14;PLAU;UBD;CTSK;MMP2;HTRA1;PCOLCE;AEBP1;MMP9
ENSG00000182492	BGN	3.25933	-0.900475	6.08558	0.900475	6.51329e-51		Positive Regulation of Locomotion (GO:0040017)	5.483e-05	0.001454	4/32	PDGFRB;CAVIN1;RARRES2;THBS1
ENSG00000106624	AEBP1	4.7632	-0.89625	8.8675	0.89625	8.43937e-52		Wound Healing, Spreading of Epidermal Cells (GO:0035313)	5.786e-05	0.001502	3/12	COL5A1;ITGB5;ITGA5
ENSG00000211772	TRBC2	1.07962	-0.895681	2.00906	0.895681	1.74677e-43		Positive Regulation of Coagulation (GO:0050820)	7.486e-05	0.001904	3/13	SERPINE1;EMILIN1;THBS1
ENSG00000141753	IGFBP4	1.15059	-0.893372	2.13771	0.893372	3.70738e-44		Regulation of Vasculature Development (GO:1901342)	7.863e-05	0.00196	4/35	CXCL12;PLXND1;CXCR4;ETS1
ENSG00000166147	FBN1	1.49067	-0.892137	2.76721	0.892137	2.02233e-46		Positive Regulation of T Cell Activation (GO:0050870)	9.081e-05	0.002219	6/111	VCAM1;PTPRC;ANXA1;CCL5;THY1;HLA-DRB1
ENSG00000076706	MCAM	1.17675	-0.887288	2.17712	0.887288	3.03912e-40		Positive Regulation of Macrophage Chemotaxis (GO:0010759)	9.482e-05	0.002272	3/14	RARRES2;CCL5;THBS1
ENSG00000128641	MYO1B	0.596224	-0.886338	1.10233	0.886338	1.734e-34		Positive Regulation of Intracellular Signal Transduction (GO:1902533)	9.726e-05	0.002287	14/652	PDGFRB;VWF;PTEN;INHBA;THBS1;DCN;CDH5;DAB2;LGALS1;PTPRC;UBD;CCL5;PECAM1;HLA-DRB1
ENSG00000138080	EMILIN1	0.73112	-0.88412	1.34966	0.88412	1.00952e-39		Transforming Growth Factor Beta Receptor Superfamily Signaling Pathway (GO:0141091)	0.0001053	0.002429	6/114	CDH5;DAB2;COL3A1;COL1A2;ITGB5;INHBA
ENSG00000137573	SULF1	2.40037	-0.870889	4.39079	0.870889	3.05424e-45		Regulation of Vascular Associated Smooth Muscle Cell Proliferation (GO:1904705)	0.0001092	0.002473	4/38	MMP2;PTEN;SOD2;MMP9
ENSG00000135862	LAMC1	0.69768	-0.864874	1.27086	0.864874	2.04064e-34		Positive Regulation of Macromolecule Biosynthetic Process (GO:0010557)	0.0001179	0.002623	10/355	PDGFRB;ACTA2;CDH5;SFRP4;FBLN1;EMILIN1;INHBA;ETS1;ACTG2;HSPA1A
ENSG00000172061	LRRC15	0.713149	-0.864687	1.29886	0.864687	4.69771e-38		Transforming Growth Factor Beta Receptor Signaling Pathway (GO:0007179)	0.0001421	0.003001	5/76	CDH5;COL3A1;DAB2;COL1A2;ITGB5
ENSG00000213886	UBD	2.36329	-0.847553	4.25359	0.847553	5.95001e-41		Regulation of Fibrinolysis (GO:0051917)	0.0001445	0.003001	3/16	PLAU;SERPINE1;THBS1
ENSG00000091136	LAMB1	0.984077	-0.846439	1.7698	0.846439	1.4344e-37		Negative Regulation of Protein Processing (GO:0010955)	0.0001445	0.003001	3/16	PLAU;SERPINE1;THBS1
ENSG00000211751	TRBC1	0.608735	-0.831331	1.08334	0.831331	9.52168e-32		Regulation of Plasminogen Activation (GO:0010755)	0.0001445	0.003001	3/16	PLAU;SERPINE1;THBS1
ENSG00000168542	COL3A1	19.9404	-0.831169	35.4852	0.831169	3.39154e-46		Odontogenesis (GO:0042476)	0.0001475	0.003014	4/41	COL1A1;COL1A2;LAMB1;INHBA
ENSG00000122861	PLAU	0.784577	-0.830237	1.39524	0.830237	8.07282e-32		Response to Cytokine (GO:0034097)	0.0001599	0.003213	6/123	COL3A1;UBD;DPYSL3;TIMP2;TIMP3;CXCR4
ENSG00000108821	COL1A1	29.3638	-0.821581	51.9085	0.821581	2.64915e-45		Positive Regulation of Smooth Muscle Cell Migration (GO:0014911)	0.0001746	0.003453	3/17	PDGFRB;NRP1;CCL5
ENSG00000160678	S100A1	0.895587	-0.819509	1.58085	0.819509	1.69547e-32		Regulation of T Cell Proliferation (GO:0042129)	0.0002154	0.004137	5/83	ANXA1;VCAM1;PTPRC;CCL5;HLA-DRB1
ENSG00000177469	CAVIN1	1.71542	-0.81487	3.01834	0.81487	2.42012e-38		Regulation of Apoptotic Process (GO:0042981)	0.0002158	0.004137	14/704	ANXA1;IGFBP3;HTRA1;ETS1;MMP9;THBS1;SFRP4;SOCS3;DAB2;LGALS1;SFRP2;UBD;EMILIN1;HSPA1A
ENSG00000169604	ANTXR1	1.00068	-0.811039	1.75603	0.811039	1.43333e-33		+ Reg of Transmembrane Receptor Prot Serine/Threonine Kinase Sgnlng Pway (GO:0090100)	0.0002278	0.004301	5/84	CDH5;DAB2;INHBA;SULF1;THBS1
ENSG00000143387	CTSK	1.03185	-0.810205	1.80968	0.810205	1.61617e-35		Positive Regulation of Chemotaxis (GO:0050921)	0.0002318	0.004311	4/46	PDGFRB;NRP1;RARRES2;THBS1
ENSG00000011465	DCN	5.17448	-0.810058	9.07449	0.810058	8.15704e-43		Regulation of Inflammatory Response (GO:0050727)	0.0002392	0.004383	8/249	CDH5;LGALS1;ANXA1;CCL5;SERPINE1;ETS1;MMP9;UACA
ENSG00000164692	COL1A2	28.5248	-0.809264	49.9968	0.809264	7.04563e-44		Regulation of Endothelial Cell Proliferation (GO:0001936)	0.0002684	0.004847	5/87	NRP1;SPARC;AKT3;SULF1;THBS1
ENSG00000142871	CCN1	1.69654	-0.809119	2.97324	0.809119	6.98296e-38		Regulation of Endothelial Cell Migration (GO:0010594)	0.0002831	0.004859	5/88	NRP1;SPARC;ETS1;THBS1;DCN
ENSG00000137801	THBS1	3.55209	-0.8016	6.19287	0.8016	2.82889e-40		Positive Regulation of Endothelial Cell Migration (GO:0010595)	0.0002831	0.004859	5/88	NRP1;SPARC;AKT3;ETS1;THBS1
ENSG00000035862	TIMP2	2.18176	-0.799005	3.7969	0.799005	5.18567e-38		Regulation of Granulocyte Chemotaxis (GO:0071622)	0.0002886	0.004859	3/20	RARRES2;CCL5;THBS1
ENSG00000142173	COL6A2	3.72634	-0.798863	6.48435	0.798863	7.95428e-40		Positive Regulation of Macrophage Migration (GO:1905523)	0.0002886	0.004859	3/20	RARRES2;CCL5;THBS1
ENSG00000038427	VCAN	1.81529	-0.793891	3.14794	0.793891	1.34745e-37		Positive Regulation of Monocyte Chemotaxis (GO:0090026)	0.0002886	0.004859	3/20	CXCL12;CCL5;SERPINE1
ENSG00000087245	MMP2	2.49773	-0.790263	4.32053	0.790263	9.48377e-39		Negative Regulation of Apoptotic Process (GO:0043066)	0.0002964	0.00486	11/475	CDH5;SOCS3;DAB2;ANXA1;SERPINE1;ITGA5;SOD2;HSPG2;MMP9;THBS1;HSPA1A
ENSG00000122786	CALD1	2.87398	-0.766796	4.89116	0.766796	2.60133e-35		Regulation of Wound Healing (GO:0061041)	0.0002964	0.00486	4/49	ANXA1;PLAU;SERPINE1;MYLK
ENSG00000140937	CDH11	1.36761	-0.766597	2.32713	0.766597	2.46759e-33		Positive Regulation of Blood Vessel Endothelial Cell Migration (GO:0043536)	0.0003206	0.005188	4/50	ANXA1;AKT3;ETS1;THBS1
ENSG00000135046	ANXA1	3.15673	-0.764668	5.36446	0.764668	1.31378e-35		Regulation of Macrophage Chemotaxis (GO:0010758)	0.000335	0.005284	3/21	RARRES2;CCL5;THBS1
ENSG00000116016	EPAS1	0.665833	-0.763275	1.13034	0.763275	2.48979e-25		Peptide Cross-Linking (GO:0018149)	0.000335	0.005284	3/21	COL3A1;ANXA1;THBS1
ENSG00000113657	DPYSL3	0.942221	-0.759661	1.59557	0.759661	1.48467e-29		Regulation of Focal Adhesion Assembly (GO:0051893)	0.0004015	0.006253	4/53	NRP1;PTEN;THY1;THBS1
ENSG00000171862	PTEN	0.660146	-0.757974	1.11657	0.757974	2.95021e-26		Regulation of Basement Membrane Organization (GO:0110011)	0.0004203	0.006465	2/5	LAMB1;LAMC1
ENSG00000277734	TRAC	0.815742	-0.750307	1.37245	0.750307	1.57349e-27		Regulation of Smooth Muscle Cell Proliferation (GO:0048660)	0.0004314	0.006556	4/54	PDGFRB;IGFBP3;CCL5;THBS1
ENSG00000099250	NRP1	0.996361	-0.743281	1.66821	0.743281	1.48316e-27		Eye Morphogenesis (GO:0048592)	0.0004419	0.006633	3/23	COL5A1;COL5A2;FBN1
ENSG00000198467	TPM2	1.72248	-0.741135	2.87972	0.741135	3.51504e-31		Cellular Response to Transforming Growth Factor Beta Stimulus (GO:0071560)	0.0004659	0.006911	5/98	CDH5;DAB2;COL3A1;COL1A2;ITGB5
ENSG00000091986	CCDC80	0.860555	-0.732784	1.43037	0.732784	8.39911e-28		Regulation of Cellular Response to Growth Factor Stimulus (GO:0090287)	0.0005026	0.007367	3/24	NRP1;SFRP4;SULF1
ENSG00000107562	CXCL12	1.15946	-0.727938	1.92076	0.727938	8.59367e-29		Regulation of Vascular Endothelial Growth Factor Signaling Pathway (GO:1900746)	0.0005684	0.008235	3/25	EMILIN1;ITGA5;DCN
ENSG00000211455	STK38L	1.21611	-0.726352	2.01239	0.726352	8.9739e-27		Positive Regulation of Gene Expression (GO:0010628)	0.0006041	0.008651	10/436	ACTA2;CDH5;SFRP4;FBLN1;EMILIN1;INHBA;ETS1;THBS1;ACTG2;HSPA1A
ENSG00000164932	CTHRC1	3.202	-0.721353	5.28044	0.721353	2.77475e-32		Negative Regulation of Membrane Protein Ectodomain Proteolysis (GO:0051045)	0.0006277	0.008888	2/6	TIMP2;TIMP3
ENSG00000153071	DAB2	0.661966	-0.717996	1.08903	0.717996	1.06133e-23		Regulation of Vascular Endothelial Growth Factor Receptor Signaling Pathway (GO:0030947)	0.0006395	0.008953	3/26	NRP1;EMILIN1;ITGA5
ENSG00000197629	MPEG1	0.70132	-0.715983	1.15217	0.715983	4.00277e-24		Regulation of ERK1 and ERK2 Cascade (GO:0070372)	0.0006761	0.00936	7/223	PDGFRB;NRP1;PTPRC;FBLN1;EMILIN1;CCN2;HLA-DRB1
ENSG00000133110	POSTN	7.72089	-0.714569	12.6729	0.714569	1.23537e-33		Positive Regulation of Erythrocyte Differentiation (GO:0045648)	0.000716	0.009593	3/27	INHBA;ETS1;HSPA1A
ENSG00000204389	HSPA1A	0.792994	-0.707932	1.29554	0.707932	5.13026e-24		Wound Healing, Spreading of Cells (GO:0044319)	0.000716	0.009593	3/27	ITGB5;COL5A1;ITGA5
ENSG00000089063	TMEM230	1.5389	-0.701885	2.50373	0.701885	1.85125e-27		Zymogen Activation (GO:0031638)	0.000716	0.009593	3/27	MMP14;C1R;PLAU
ENSG00000169504	CLIC4	3.28526	-0.7007	5.34073	0.7007	7.24121e-30		Positive Regulation of Cell Differentiation (GO:0045597)	0.000769	0.01019	8/297	COL1A1;DAB2;SFRP2;IGFBP3;RARRES2;LAMB1;CCN2;LAMC1
ENSG00000147526	TACC1	0.663558	-0.700635	1.07859	0.700635	8.29707e-22		Regulation of Monocyte Chemotaxis (GO:0090025)	0.0007981	0.01047	3/28	CXCL12;CCL5;SERPINE1
ENSG00000169715	MT1E	2.17562	-0.697973	3.5301	0.697973	3.21094e-27		Positive Regulation of T Cell Proliferation (GO:0042102)	0.0008738	0.01126	4/65	ANXA1;VCAM1;PTPRC;CCL5
ENSG00000186340	THBS2	1.29299	-0.688406	2.08407	0.688406	2.16875e-26		Cell-Substrate Junction Assembly (GO:0007044)	0.0008859	0.01126	3/29	CDH11;LAMC1;THY1
ENSG00000122641	INHBA	0.966333	-0.68715	1.55617	0.68715	4.27126e-24		Maintenance of Blood-Brain Barrier (GO:0035633)	0.0008859	0.01126	3/29	CDH5;PECAM1;LAMC1
ENSG00000271503	CCL5	0.916288	-0.685188	1.47357	0.685188	3.48991e-23		Negative Regulation of Growth (GO:0045926)	0.0009638	0.01197	5/115	SFRP2;MT1G;INHBA;MT1E;HSPA1A
ENSG00000106366	SERPINE1	0.709736	-0.680239	1.13746	0.680239	6.68138e-23		Negative Regulation of Cell Adhesion (GO:0007162)	0.0009793	0.01197	4/67	PTPRC;PLXND1;SERPINE1;FBLN1
ENSG00000121966	CXCR4	0.946998	-0.676151	1.51344	0.676151	9.97378e-23		Heterotypic Cell-Cell Adhesion (GO:0034113)	0.0009797	0.01197	3/30	VCAM1;THY1;ITGA5
ENSG00000004399	PLXND1	1.35896	-0.671428	2.16477	0.671428	3.46244e-24		Negative Regulation of Cell-Matrix Adhesion (GO:0001953)	0.0009797	0.01197	3/30	SERPINE1;PTEN;THBS1
ENSG00000129116	PALLD	0.878754	-0.670658	1.39903	0.670658	1.24034e-21		Positive Regulation of Apoptotic Process (GO:0043065)	0.001078	0.01293	8/313	SFRP4;LGALS1;SFRP2;IGFBP3;UBD;HTRA1;EMILIN1;THBS1
ENSG00000011028	MRC2	0.804368	-0.669846	1.27988	0.669846	1.29326e-22		Leukocyte Cell-Cell Adhesion (GO:0007159)	0.001079	0.01293	3/31	VCAM1;CCL5;PECAM1
ENSG00000162576	MXRA8	0.801183	-0.665368	1.27086	0.665368	9.99543e-23		Skin Morphogenesis (GO:0043589)	0.001162	0.01379	2/8	COL1A1;COL1A2
ENSG00000163359	COL6A3	4.81483	-0.665095	7.63653	0.665095	1.13748e-28		Positive Regulation of Programmed Cell Death (GO:0043068)	0.001256	0.01476	7/248	SFRP4;LGALS1;SFRP2;IGFBP3;UBD;HTRA1;EMILIN1
ENSG00000166033	HTRA1	1.52957	-0.663959	2.42398	0.663959	1.07449e-25		Actin Filament Bundle Assembly (GO:0051017)	0.001298	0.01497	3/33	MYO1B;CALD1;DPYSL3
ENSG00000118523	CCN2	3.23362	-0.661992	5.1176	0.661992	1.20358e-27		Regulation of Cell Adhesion Mediated by Integrin (GO:0033628)	0.001298	0.01497	3/33	SFRP2;PLAU;SERPINE1
ENSG00000132386	SERPINF1	2.31779	-0.660909	3.6654	0.660909	1.74753e-26		Negative Regulation of Epithelial Cell Proliferation (GO:0050680)	0.001349	0.01542	4/73	SPARC;SFRP2;SULF1;THBS1
ENSG00000129009	ISLR	0.721565	-0.656399	1.13746	0.656399	1.37011e-20		Actin Filament Bundle Organization (GO:0061572)	0.001417	0.01593	3/34	MYO1B;CALD1;DPYSL3
ENSG00000211640	IGLV6-57	0.781393	-0.648217	1.22481	0.648217	9.12002e-19		Myeloid Leukocyte Differentiation (GO:0002573)	0.001419	0.01593	4/74	UBD;MT1G;MMP9;HLA-DRB1
ENSG00000002933	TMEM176A	0.762284	-0.643107	1.19063	0.643107	8.60451e-19		Myelin Maintenance (GO:0043217)	0.001487	0.01655	2/9	PTEN;CXCR4
ENSG00000136732	GYPC	0.672202	-0.638149	1.04631	0.638149	5.44106e-18		Positive Regulation of Mononuclear Cell Migration (GO:0071677)	0.001542	0.017	3/35	CXCL12;CCL5;SERPINE1
ENSG00000087116	ADAMTS2	0.885578	-0.636314	1.37672	0.636314	1.19639e-20		Negative Regulation of Cytokine Production (GO:0001818)	0.001634	0.01781	6/191	PTPRC;ANXA1;FBLN1;INHBA;THBS1;HLA-DRB1
ENSG00000111341	MGP	29.3508	-0.632179	45.502	0.632179	1.81487e-26		Positive Regulation of Lymphocyte Proliferation (GO:0050671)	0.001644	0.01781	4/77	ANXA1;VCAM1;PTPRC;CCL5
ENSG00000100097	LGALS1	5.44973	-0.631657	8.44547	0.631657	1.79893e-25		Positive Regulation of Defense Response (GO:0031349)	0.001663	0.01783	5/130	LGALS1;CCL5;SERPINE1;EMILIN1;ETS1
ENSG00000211598	IGKV4-1	2.01024	-0.630553	3.11281	0.630553	8.66486e-23		Negative Regulation of Smooth Muscle Cell Proliferation (GO:0048662)	0.001674	0.01783	3/36	IGFBP3;PTEN;SOD2
ENSG00000106565	TMEM176B	0.994768	-0.626275	1.53576	0.626275	2.81366e-19		Cell Chemotaxis (GO:0060326)	0.001724	0.01821	4/78	PDGFRB;NRP1;CXCL12;CXCR4
ENSG00000081237	PTPRC	1.81938	-0.615295	2.78762	0.615295	6.34348e-22		Positive Regulation of Myeloid Cell Differentiation (GO:0045639)	0.001813	0.01891	3/37	INHBA;ETS1;HSPA1A
ENSG00000134986	NREP	0.845087	-0.613523	1.29317	0.613523	3.51411e-18		Negative Regulation of Vascular Endothelial Growth Factor Signaling Pathway (GO:1900747)	0.001851	0.01891	2/10	EMILIN1;DCN
ENSG00000123384	LRP1	1.52229	-0.607608	2.32001	0.607608	4.68964e-21		Cellular Response to UV-A (GO:0071492)	0.001851	0.01891	2/10	MMP2;MMP9
ENSG00000159403	C1R	4.34008	-0.606944	6.61158	0.606944	2.09216e-23		Glomerular Filtration (GO:0003094)	0.001851	0.01891	2/10	MCAM;SULF1
ENSG00000026025	VIM	9.55619	-0.604994	14.5382	0.604994	5.25418e-24		Negative Regulation of Endothelial Cell Proliferation (GO:0001937)	0.001959	0.01938	3/38	SPARC;SULF1;THBS1
ENSG00000211895	IGHA1	19.8089	-0.601981	30.0733	0.601981	8.37096e-24		Regulation of Erythrocyte Differentiation (GO:0045646)	0.001959	0.01938	3/38	INHBA;ETS1;HSPA1A
ENSG00000157227	MMP14	2.53845	-0.600276	3.84912	0.600276	9.14167e-22		Regulation of Sprouting Angiogenesis (GO:1903670)	0.001959	0.01938	3/38	S100A1;ITGA5;THBS1
ENSG00000184557	SOCS3	0.704959	-0.599956	1.06862	0.599956	1.50723e-16		Regulation of Axonogenesis (GO:0050770)	0.001959	0.01938	3/38	PLXND1;PTEN;THY1
ENSG00000100234	TIMP3	3.45132	-0.598587	5.22727	0.598587	1.18024e-22		Regulation of Protein Phosphorylation (GO:0001932)	0.002093	0.02053	5/137	IGFBP3;RARRES2;FBLN1;MMP9;HLA-DRB1
ENSG00000142156	COL6A1	4.28776	-0.597149	6.48768	0.597149	8.41927e-23		Regulation of Interleukin-8 Production (GO:0032677)	0.002166	0.02109	4/83	ANXA1;PTPRC;SERPINE1;HSPA1A
ENSG00000145730	PAM	1.13376	-0.59702	1.7152	0.59702	1.73489e-18		Regulation of Dendritic Cell Differentiation (GO:2001198)	0.002253	0.02143	2/11	LGALS1;TMEM176B
ENSG00000077942	FBLN1	1.10191	-0.596402	1.66631	0.596402	6.72426e-20		Regulation of Keratinocyte Migration (GO:0051547)	0.002253	0.02143	2/11	PTEN;MMP9
ENSG00000082781	ITGB5	0.798681	-0.59639	1.20772	0.59639	1.0873e-17		Positive Regulation of Integrin-Mediated Signaling Pathway (GO:2001046)	0.002253	0.02143	2/11	LAMB1;LAMC1
								Branching Morphogenesis of an Epithelial Tube (GO:0048754)	0.002273	0.02146	3/40	NRP1;SFRP2;COL4A1
								Positive Regulation of Cellular Process (GO:0048522)	0.002633	0.02448	11/622	PDGFRB;MMP14;SFRP2;CXCL12;CAVIN1;CCL5;PTEN;LAMB1;CCN2;LAMC1;THBS1
								Branching Involved in Blood Vessel Morphogenesis (GO:0001569)	0.002692	0.02448	2/12	NRP1;SFRP2
								Renal Filtration (GO:0097205)	0.002692	0.02448	2/12	MCAM;SULF1
								Fibrinolysis (GO:0042730)	0.002692	0.02448	2/12	PLAU;SERPINE1
								Negative Regulation of Cellular Response to Vascular Endothelial Growth Factor Stimulus (GO:1902548)	0.002692	0.02448	2/12	EMILIN1;DCN
								Positive Regulation of Receptor-Mediated Endocytosis (GO:0048260)	0.002799	0.02527	3/43	SFRP4;DAB2;SERPINE1
								Bone Development (GO:0060348)	0.002989	0.02666	3/44	SFRP4;PTPRC;SULF1
								Regulation of Epithelial to Mesenchymal Transition (GO:0010717)	0.003027	0.02666	4/91	COL1A1;DAB2;SFRP2;PTEN
								Negative Regulation of Fibroblast Growth Factor Receptor Signaling Pathway (GO:0040037)	0.003168	0.02666	2/13	SULF1;THBS1
								Positive Regulation by Symbiont of Entry Into Host (GO:0075294)	0.003168	0.02666	2/13	LGALS1;HLA-DRB1
								Response to UV-A (GO:0070141)	0.003168	0.02666	2/13	MMP2;MMP9
								Positive Regulation of Calcium Ion Import (GO:0090280)	0.003168	0.02666	2/13	PDGFRB;CXCL12
								Substrate-Dependent Cell Migration (GO:0006929)	0.003168	0.02666	2/13	NRP1;PTPRC
								Granulocyte Activation (GO:0036230)	0.003168	0.02666	2/13	ANXA1;CCL5
								Positive Regulation of Viral Entry Into Host Cell (GO:0046598)	0.003168	0.02666	2/13	LGALS1;HLA-DRB1
								Response to Amyloid-Beta (GO:1904645)	0.003188	0.02666	3/45	VCAM1;MMP2;MMP9
								Endothelial Cell Migration (GO:0043542)	0.003188	0.02666	3/45	NRP1;CDH5;PLXND1
								Regulation of Phosphatidylinositol 3-Kinase/Protein Kinase B Signal Transduction (GO:0051896)	0.003234	0.02687	6/219	PDGFRB;CCL5;PTEN;PECAM1;THBS1;DCN
								Positive Regulation of ERK1 and ERK2 Cascade (GO:0070374)	0.003373	0.02753	5/153	PDGFRB;NRP1;PTPRC;CCN2;HLA-DRB1
								Mononuclear Cell Differentiation (GO:1903131)	0.003394	0.02753	3/46	MT1G;MMP9;HLA-DRB1
								Cell Surface Receptor Protein Tyrosine Kinase Signaling Pathway (GO:0007169)	0.003397	0.02753	7/296	PDGFRB;NRP1;COL4A2;RARRES2;MMP2;SULF1;MMP9
								Positive Regulation of Phosphorylation (GO:0042327)	0.003402	0.02753	4/94	RARRES2;MMP9;THBS1;HLA-DRB1
								Regulation of Endothelial Cell Apoptotic Process (GO:2000351)	0.003608	0.02901	3/47	CDH5;SERPINE1;THBS1
								Negative Regulation of Focal Adhesion Assembly (GO:0051895)	0.00368	0.02902	2/14	PTEN;THBS1
								Negative Regulation of Smooth Muscle Cell Migration (GO:0014912)	0.00368	0.02902	2/14	IGFBP3;SERPINE1
								Negative Regulation of Cell-Substrate Junction Organization (GO:0150118)	0.00368	0.02902	2/14	PTEN;THBS1
								Positive Regulation of Leukocyte Cell-Cell Adhesion (GO:1903039)	0.003831	0.03002	3/48	THY1;ETS1;HLA-DRB1
								Positive Regulation of Protein Modification Process (GO:0031401)	0.00395	0.03076	4/98	NNMT;RARRES2;MMP9;HLA-DRB1
								Regulation of Intrinsic Apoptotic Signaling Pathway in Response to DNA Damage (GO:1902229)	0.004228	0.03248	2/15	CXCL12;SFRP2
								Dendritic Cell Chemotaxis (GO:0002407)	0.004228	0.03248	2/15	CCL5;CXCR4
								Negative Regulation of Phosphorylation (GO:0042326)	0.0043	0.03248	3/50	IGFBP3;FBLN1;INHBA
								Negative Regulation of ERK1 and ERK2 Cascade (GO:0070373)	0.0043	0.03248	3/50	PTPRC;EMILIN1;FBLN1
								+ Reg of Phosphatidylinositol 3-Kinase/Prot Kinase B Signal Transduction (GO:0051897)	0.004301	0.03248	5/162	PDGFRB;CCL5;PECAM1;THBS1;DCN
								Cell Junction Assembly (GO:0034329)	0.004398	0.03301	4/101	CDH5;PLXND1;CDH11;PTEN
								Positive Regulation of Cell Population Proliferation (GO:0008284)	0.004631	0.03455	9/484	PDGFRB;SFRP2;PTPRC;CCL5;PTEN;FBLN1;LAMB1;LAMC1;THBS1
								Regulation of Cell Population Proliferation (GO:0042127)	0.004666	0.0346	12/769	PDGFRB;SFRP4;SFRP2;IGFBP3;PTEN;IGFBP7;EMILIN1;INHBA;SOD2;ETS1;THBS1;HSPA1A
								Regulation of Stem Cell Proliferation (GO:0072091)	0.004811	0.03526	2/16	PTPRC;FBLN1
								Response to Cadmium Ion (GO:0046686)	0.004811	0.03526	2/16	MT1G;MT1E
								Negative Regulation of Neuron Projection Development (GO:0010977)	0.005339	0.03758	3/54	DPYSL3;PTEN;THY1
								Cell-Cell Adhesion via Plasma-Membrane Adhesion Molecules (GO:0098742)	0.005398	0.03758	5/171	CDH5;VCAM1;PALLD;CDH11;PECAM1
								Negative Regulation of Receptor Signaling Pathway via JAK-STAT (GO:0046426)	0.005429	0.03758	2/17	SOCS3;PTPRC
								Negative Regulation of Receptor Signaling Pathway via STAT (GO:1904893)	0.005429	0.03758	2/17	SOCS3;PTPRC
								Negative Regulation of Vascular Associated Smooth Muscle Cell Proliferation (GO:1904706)	0.005429	0.03758	2/17	PTEN;SOD2
								Cellular Response to Cadmium Ion (GO:0071276)	0.005429	0.03758	2/17	MT1G;MT1E
								Cellular Response to Copper Ion (GO:0071280)	0.005429	0.03758	2/17	MT1G;MT1E
								Platelet-Derived Growth Factor Receptor Signaling Pathway (GO:0048008)	0.005429	0.03758	2/17	PDGFRB;NRP1
								Cellular Response to Zinc Ion (GO:0071294)	0.005429	0.03758	2/17	MT1G;MT1E
								Positive Regulation of Cell Adhesion Mediated by Integrin (GO:0033630)	0.005429	0.03758	2/17	SFRP2;CCL5
								Regulation of Integrin-Mediated Signaling Pathway (GO:2001044)	0.006082	0.03988	2/18	LAMB1;LAMC1
								Aorta Morphogenesis (GO:0035909)	0.006082	0.03988	2/18	PDGFRB;MYLK
								Regulation of Viral Entry Into Host Cell (GO:0046596)	0.006082	0.03988	2/18	LGALS1;HLA-DRB1
								Response to Axon Injury (GO:0048678)	0.006082	0.03988	2/18	DPYSL3;NREP
								Dendritic Cell Migration (GO:0036336)	0.006082	0.03988	2/18	CCL5;CXCR4
								Positive Regulation of Focal Adhesion Assembly (GO:0051894)	0.006082	0.03988	2/18	NRP1;THY1
								Positive Regulation of Homotypic Cell-Cell Adhesion (GO:0034112)	0.006082	0.03988	2/18	CCL5;EMILIN1
								Positive Regulation of Lymphocyte Migration (GO:2000403)	0.006082	0.03988	2/18	CXCL12;CCL5
								Positive Regulation of Muscle Cell Differentiation (GO:0051149)	0.006082	0.03988	2/18	LAMB1;LAMC1
								Positive Regulation of Sprouting Angiogenesis (GO:1903672)	0.006082	0.03988	2/18	S100A1;ITGA5
								Negative Regulation of Response to Stimulus (GO:0048585)	0.006209	0.0403	3/57	COL3A1;IGFBP3;THY1
								Regulation of Blood Vessel Endothelial Cell Migration (GO:0043535)	0.006209	0.0403	3/57	AKT3;ETS1;THBS1
								Sprouting Angiogenesis (GO:0002040)	0.006517	0.04186	3/58	NRP1;CDH5;THBS1
								Eye Development (GO:0001654)	0.006517	0.04186	3/58	COL5A1;COL5A2;FBN1
								Positive Regulation of Wnt Signaling Pathway (GO:0030177)	0.006736	0.04238	4/114	COL1A1;SFRP4;SFRP2;SULF1
								Negative Regulation of Endopeptidase Activity (GO:0010951)	0.006768	0.04238	2/19	SERPINE1;TIMP3
								Regulation of Insulin-Like Growth Factor Receptor Signaling Pathway (GO:0043567)	0.006768	0.04238	2/19	IGFBP4;IGFBP3
								Neutrophil Activation (GO:0042119)	0.006768	0.04238	2/19	ANXA1;CCL5
								Regulation of B Cell Differentiation (GO:0045577)	0.006768	0.04238	2/19	MMP14;INHBA
								Regulation of SMAD Protein Signal Transduction (GO:0060390)	0.00716	0.0446	3/60	DAB2;EMILIN1;INHBA
								Negative Regulation of Canonical Wnt Signaling Pathway (GO:0090090)	0.007372	0.0457	4/117	SFRP4;DAB2;SFRP2;IGFBP4
								Regulation of Collagen Biosynthetic Process (GO:0032965)	0.007488	0.04611	2/20	EMILIN1;VIM
								Inflammatory Response (GO:0006954)	0.007512	0.04611	6/261	VCAM1;ANXA1;CCL5;CXCR4;HSPG2;THBS1
								Positive Regulation of Epithelial Cell Proliferation (GO:0050679)	0.007593	0.04638	4/118	NRP1;AKT3;LAMB1;LAMC1
								Regulation of Transforming Growth Factor Beta Receptor Signaling Pathway (GO:0017015)	0.008048	0.04891	4/120	EMILIN1;NREP;THBS1;HSPA1A
								Regulation of Fibroblast Growth Factor Receptor Signaling Pathway (GO:0040036)	0.008241	0.04913	2/21	SULF1;THBS1
								Response to Copper Ion (GO:0046688)	0.008241	0.04913	2/21	MT1G;MT1E
								Vasodilation (GO:0042311)	0.008241	0.04913	2/21	PECAM1;SOD2
								Positive Regulation of Vascular Associated Smooth Muscle Cell Proliferation (GO:1904707)	0.008241	0.04913	2/21	MMP2;MMP9

## Sheet: Mix-Tumor TN
FeatureID	FeatureName	Mix TN Average	Mix TN Log2 Fold Change	Tumor TN Average	Tumor TN Log2 Fold Change	P-Value		GO Biological Processes 2025 (enriched in Mix TN)	P-value	Adjusted p-value	Overlap	Genes
ENSG00000090382	LYZ	8.36425	1.25678	3.5009	-1.25678	0		Inflammatory Response (GO:0006954)	1.998e-13	1.926e-10	15/261	SERPINA3;CSF1R;CXCL9;CARD8;CYBB;FPR3;LYZ;AIF1;IKBKB;IFI27;TXNIP;CCL2;S100A9;CD44;S100A8
ENSG00000138755	CXCL9	1.9095	1.12313	0.876447	-1.12313	5.03721e-197		Positive Regulation of Immune Response (GO:0050778)	5.654e-09	2.725e-06	8/95	GBP5;CD74;HLA-DMA;HLA-DMB;PTPRC;RSAD2;HLA-DRA;HLA-DPA1
ENSG00000162896	PIGR	1.29015	1.10879	0.597938	-1.10879	5.77589e-135		Defense Response to Virus (GO:0051607)	9.354e-09	3.006e-06	10/198	GBP5;PTPRC;RSAD2;IFI27;OAS1;IFI16;OAS3;MX2;CARD8;PML
ENSG00000179583	CIITA	1.45253	0.991206	0.730474	-0.991206	5.57549e-146		Response to Cytokine (GO:0034097)	4.363e-08	8.712e-06	8/123	SERPINA3;CSF1R;CD74;CIITA;MX2;TIMP1;XAF1;PML
ENSG00000189377	CXCL17	1.34845	0.972181	0.68711	-0.972181	4.71984e-108		Positive Regulation of Leukocyte Cell-Cell Adhesion (GO:1903039)	4.538e-08	8.712e-06	6/48	HLA-DMA;HLA-DMB;CCL2;HLA-DRA;CD44;HLA-DPA1
ENSG00000196754	S100A2	1.3638	0.970687	0.69566	-0.970687	1.01977e-80		Antigen Processing and Presentation of Exogenous Peptide Antigen via MHC Class II (GO:0019886)	5.422e-08	8.712e-06	5/25	HLA-DMA;HLA-DMB;CTSL;HLA-DRA;HLA-DPA1
ENSG00000166825	ANPEP	1.13518	0.927155	0.596717	-0.927155	6.09225e-84		Antigen Processing and Presentation of Peptide Antigen via MHC Class II (GO:0002495)	8.186e-08	1.127e-05	5/27	HLA-DMA;HLA-DMB;CTSL;HLA-DRA;HLA-DPA1
ENSG00000198959	TGM2	1.19603	0.917964	0.632752	-0.917964	7.17654e-76		Positive Regulation of Cytokine Production (GO:0001819)	1.004e-07	1.21e-05	11/325	C3;GBP5;CSF1R;CD74;CD4;PTPRC;IFI16;CXCL17;S100A9;AIF1;HLA-DPA1
ENSG00000127951	FGL2	1.44371	0.908425	0.768952	-0.908425	8.34288e-88		Antigen Processing and Presentation of Exogenous Peptide Antigen (GO:0002478)	1.701e-07	1.539e-05	5/31	HLA-DMA;HLA-DMB;CTSL;HLA-DRA;HLA-DPA1
ENSG00000107672	NSMCE4A	1.59954	0.901183	0.856291	-0.901183	2.82017e-108		Response to Type II Interferon (GO:0034341)	1.78e-07	1.539e-05	6/60	GBP5;CD74;CIITA;CCL2;AIF1;HLA-DPA1
ENSG00000110077	MS4A6A	1.95983	0.888616	1.05845	-0.888616	9.26289e-126		MHC Class II Protein Complex Assembly (GO:0002399)	1.916e-07	1.539e-05	4/13	HLA-DMA;HLA-DMB;HLA-DRA;HLA-DPA1
ENSG00000019582	CD74	22.7237	0.871042	12.4278	-0.871042	0		Peptide Antigen Assembly With MHC Class II Protein Complex (GO:0002503)	1.916e-07	1.539e-05	4/13	HLA-DMA;HLA-DMB;HLA-DRA;HLA-DPA1
ENSG00000277734	TRAC	1.01972	0.866946	0.558849	-0.866946	5.98986e-73		Positive Regulation of ERK1 and ERK2 Cascade (GO:0070374)	2.369e-07	1.757e-05	8/153	NOTCH2;CSF1R;CD74;CD4;PTPRC;CXCL17;S100A9;CD44
ENSG00000102879	CORO1A	1.29328	0.855396	0.714594	-0.855396	1.16046e-84		Cellular Response to Cytokine Stimulus (GO:0071345)	3.261e-07	2.246e-05	10/289	IKBKB;GBP5;CSF1R;CD4;OAS1;IFI16;CCL2;PLP2;AIF1;HLA-DPA1
ENSG00000231389	HLA-DPA1	7.19296	0.849135	3.99379	-0.849135	0		Regulation of T Cell Activation (GO:0050863)	3.789e-07	2.368e-05	6/68	HLA-DMA;CD4;HLA-DMB;CCL2;HLA-DRA;HLA-DPA1
ENSG00000223865	HLA-DPB1	5.13019	0.831477	2.88342	-0.831477	0		Positive Regulation of T Cell Activation (GO:0050870)	3.931e-07	2.368e-05	7/111	HLA-DMA;HLA-DMB;PTPRC;CCL2;HLA-DRA;AIF1;HLA-DPA1
ENSG00000242574	HLA-DMB	2.1549	0.830457	1.21176	-0.830457	1.27105e-129		Positive Regulation of Immune System Process (GO:0002684)	7.261e-07	4.117e-05	5/41	HLA-DMA;HLA-DMB;RSAD2;HLA-DRA;HLA-DPA1
ENSG00000173369	C1QB	6.18091	0.822393	3.49601	-0.822393	0		Peptide Antigen Assembly With MHC Protein Complex (GO:0002501)	8.071e-07	4.322e-05	4/18	HLA-DMA;HLA-DMB;HLA-DRA;HLA-DPA1
ENSG00000154451	GBP5	1.0911	0.820734	0.617483	-0.820734	1.74827e-64		Cytokine-Mediated Signaling Pathway (GO:0019221)	1.117e-06	5.669e-05	9/255	IKBKB;CSF1R;CXCL9;CD4;SPI1;OAS1;OAS3;CCL2;PLP2
ENSG00000155158	TTC39B	2.18362	0.814375	1.24168	-0.814375	2.25249e-117		Regulation of Macrophage Chemotaxis (GO:0010758)	1.564e-06	7.444e-05	4/21	CSF1R;CXCL17;CCL2;S100A9
ENSG00000102007	PLP2	1.67859	0.80668	0.95951	-0.80668	1.04075e-92		Negative Regulation of Viral Genome Replication (GO:0045071)	1.622e-06	7.444e-05	5/48	IFI16;RSAD2;OAS1;OAS3;LTF
ENSG00000108691	CCL2	1.1875	0.800426	0.681613	-0.800426	2.13863e-58		Positive Regulation of Lymphocyte Activation (GO:0051251)	1.994e-06	8.736e-05	5/50	HLA-DMA;HLA-DMB;CCL2;HLA-DRA;HLA-DPA1
ENSG00000197321	SVIL	1.44286	0.795269	0.83125	-0.795269	7.77499e-80		Leukocyte Aggregation (GO:0070486)	2.383e-06	9.989e-05	3/7	S100A9;CD44;S100A8
ENSG00000204472	AIF1	1.26513	0.781164	0.735971	-0.781164	1.6165e-60		Positive Regulation of Chemokine Production (GO:0032722)	2.937e-06	0.000118	5/54	CSF1R;CD74;OAS1;OAS3;AIF1
ENSG00000164975	SNAPC3	2.20296	0.781023	1.28199	-0.781023	9.07319e-105		Defense Response to Bacterium (GO:0042742)	3.791e-06	0.000141	8/221	RNF213;OAS1;OAS3;LALBA;LYZ;S100A9;S100A8;LTF
ENSG00000010610	CD4	1.09878	0.770814	0.643745	-0.770814	5.03221e-55		Synapse Pruning (GO:0098883)	3.802e-06	0.000141	3/8	C1QB;C3;C1QC
ENSG00000204257	HLA-DMA	2.25471	0.770542	1.32169	-0.770542	6.91602e-150		Regulation of ERK1 and ERK2 Cascade (GO:0070372)	4.052e-06	0.0001447	8/223	NOTCH2;CSF1R;CD74;CD4;PTPRC;CXCL17;S100A9;CD44
ENSG00000163565	IFI16	3.01595	0.765995	1.77366	-0.765995	9.86953e-147		Negative Regulation of Viral Process (GO:0048525)	7.984e-06	0.0002654	5/66	RSAD2;OAS1;IFI16;OAS3;LTF
ENSG00000183486	MX2	1.23641	0.751635	0.734138	-0.751635	8.28479e-73		Regulation of Viral Genome Replication (GO:0045069)	7.984e-06	0.0002654	5/66	RSAD2;OAS1;IFI16;OAS3;LTF
ENSG00000165168	CYBB	2.01613	0.74758	1.20076	-0.74758	1.35323e-103		- Reg of Intrinsic Apoptotic Sgnlng Pway in Resp to DNA Damage by P53 Cls Mediator (GO:1902166)	0.00001476	0.0004742	3/12	CD74;S100A9;CD44
ENSG00000111331	OAS3	2.13443	0.743703	1.27466	-0.743703	6.9644e-102		Positive Regulation of Lymphocyte Proliferation (GO:0050671)	1.703e-05	0.0005296	5/77	CD74;HLA-DMB;PTPRC;S100A9;HLA-DPA1
ENSG00000159189	C1QC	2.7896	0.740975	1.66922	-0.740975	1.22673e-127		Positive Regulation of MAPK Cascade (GO:0043410)	1.909e-05	0.0005423	9/362	NOTCH2;CSF1R;CD74;CD4;SPI1;PTPRC;CXCL17;S100A9;CD44
ENSG00000185479	KRT6B	2.80695	0.732608	1.68937	-0.732608	8.54108e-147		Reg of Intrinsic Apoptotic Sgnlng Pway in Resp to DNA Damage by P53 Cls Mediator (GO:1902165)	1.913e-05	0.0005423	3/13	CD74;S100A9;CD44
ENSG00000109861	CTSC	1.90807	0.731849	1.14885	-0.731849	2.32761e-77		Regulation of Pattern Recognition Receptor Signaling Pathway (GO:0062207)	1.913e-05	0.0005423	3/13	IKBKB;S100A9;S100A8
ENSG00000134250	NOTCH2	4.23956	0.723348	2.56826	-0.723348	2.35666e-193		Positive Regulation of Macrophage Chemotaxis (GO:0010759)	2.427e-05	0.0006685	3/14	CSF1R;CXCL17;CCL2
ENSG00000167531	LALBA	2.96989	0.721125	1.80175	-0.721125	1.44442e-108		Negative Regulation of Intrinsic Apoptotic Signaling Pathway by P53 Class Mediator (GO:1902254)	3.712e-05	0.0009939	3/16	CD74;S100A9;CD44
ENSG00000203747	FCGR3A	2.51206	0.710834	1.53485	-0.710834	3.49767e-107		Positive Regulation of Response to Stimulus (GO:0048584)	4.038e-05	0.001052	5/92	HLA-DMA;HLA-DMB;RSAD2;HLA-DRA;HLA-DPA1
ENSG00000163220	S100A9	7.59021	0.709599	4.64242	-0.709599	0		Cellular Defense Response (GO:0006968)	4.293e-05	0.001053	4/47	LGALS3BP;CXCL9;LSP1;TCIRG1
ENSG00000196136	SERPINA3	5.20953	0.703723	3.19918	-0.703723	2.3232e-217		Cellular Response to Type II Interferon (GO:0071346)	4.293e-05	0.001053	4/47	GBP5;CCL2;AIF1;HLA-DPA1
ENSG00000133106	EPSTI1	1.52418	0.699973	0.938134	-0.699973	1.50264e-66		Regulation of Immune Response (GO:0050776)	4.478e-05	0.001053	5/94	HLA-DMA;HLA-DMB;RSAD2;HLA-DRA;HLA-DPA1
ENSG00000204287	HLA-DRA	13.6932	0.695596	8.45725	-0.695596	0		Positive Regulation of Phosphorylation (GO:0042327)	4.478e-05	0.001053	5/94	C3;CSF1R;CD74;CD4;S100A9
ENSG00000204103	MAFB	1.19148	0.689876	0.738414	-0.689876	7.60222e-50		Positive Regulation of B Cell Activation (GO:0050871)	6.916e-05	0.001587	4/53	CD74;SPI1;PTPRC;S100A9
ENSG00000167755	KLK6	5.11654	0.684918	3.1833	-0.684918	1.09567e-156		Regulation of Granulocyte Chemotaxis (GO:0071622)	7.466e-05	0.001628	3/20	CSF1R;CXCL17;CCL2
ENSG00000110719	TCIRG1	1.42608	0.683106	0.888051	-0.683106	8.62601e-60		Positive Regulation of Macrophage Migration (GO:1905523)	7.466e-05	0.001628	3/20	CSF1R;CXCL17;CCL2
ENSG00000173821	RNF213	3.01169	0.682374	1.87688	-0.682374	1.90716e-137		Positive Regulation of NF-kappaB Transcription Factor Activity (GO:0051092)	7.602e-05	0.001628	5/105	IKBKB;S100A9;TRIM22;S100A8;LTF
ENSG00000081237	PTPRC	2.27433	0.676459	1.42308	-0.676459	9.83214e-103		Positive Regulation of Intracellular Signal Transduction (GO:1902533)	7.782e-05	0.001631	11/652	IKBKB;CSF1R;CD74;CD4;PTPRC;RSAD2;S100A9;TRIM22;S100A8;TGM2;LTF
ENSG00000102265	TIMP1	6.96461	0.671725	4.37307	-0.671725	1.43604e-282		Positive Regulation of Leukocyte Chemotaxis (GO:0002690)	8.593e-05	0.001744	4/56	CSF1R;CXCL17;CCL2;AIF1
ENSG00000115935	WIPF1	1.90267	0.669172	1.19649	-0.669172	1.73564e-84		Negative Regulation of Signal Transduction by P53 Class Mediator (GO:1901797)	8.684e-05	0.001744	3/21	CD74;S100A9;CD44
ENSG00000071246	VASH1	1.34532	0.66807	0.846519	-0.66807	2.47649e-54		Granulocyte Chemotaxis (GO:0071621)	0.000145	0.002805	4/64	CXCL9;CCL2;S100A9;S100A8
ENSG00000173372	C1QA	2.08438	0.662572	1.31681	-0.662572	7.23376e-84		Negative Regulation of Intrinsic Apoptotic Signaling Pathway in Response to DNA Damage (GO:1902230)	0.0001484	0.002805	3/25	CD74;S100A9;CD44
ENSG00000132274	TRIM22	1.67148	0.66072	1.05723	-0.66072	2.72766e-67		Regulation of Toll-Like Receptor Signaling Pathway (GO:0034121)	0.0001484	0.002805	3/25	IKBKB;S100A9;S100A8
ENSG00000108679	LGALS3BP	6.03987	0.659975	3.82338	-0.659975	1.81873e-271		Positive Regulation of T Cell Proliferation (GO:0042102)	0.000154	0.002854	4/65	HLA-DMB;PTPRC;AIF1;HLA-DPA1
ENSG00000132530	XAF1	1.78893	0.652705	1.13785	-0.652705	1.57073e-62		Cell Junction Disassembly (GO:0150146)	0.0001688	0.00307	2/5	C1QB;C1QC
ENSG00000140464	PML	1.45764	0.650683	0.928361	-0.650683	2.59316e-60		Negative Regulation of Cytokine-Mediated Signaling Pathway (GO:0001960)	0.0001732	0.003092	4/67	PTPRC;OAS1;OAS3;CARD8
ENSG00000146376	ARHGAP18	1.04901	0.647645	0.669397	-0.647645	1.45165e-41		Regulation of Tumor Necrosis Factor Production (GO:0032680)	0.0002154	0.003775	5/131	PTPRC;OAS1;OAS3;S100A9;LTF
ENSG00000005001	PRSS22	1.0439	0.644541	0.667565	-0.644541	8.36457e-41		Response to Interferon-Beta (GO:0035456)	0.0002329	0.00401	3/29	IFI16;OAS1;XAF1
ENSG00000134321	RSAD2	1.24295	0.641832	0.796436	-0.641832	4.92348e-40		Regulation of Osteoclast Development (GO:2001204)	0.0002525	0.004078	2/6	NOTCH2;LTF
ENSG00000143119	CD53	1.13063	0.63952	0.725588	-0.63952	9.84044e-40		Humoral Immune Response Mediated by Circulating Immunoglobulin (GO:0002455)	0.0002525	0.004078	2/6	C1QB;C1QC
ENSG00000026508	CD44	14.916	0.638731	9.58289	-0.638731	0		Interleukin-27-Mediated Signaling Pathway (GO:0070106)	0.0002525	0.004078	2/6	OAS1;OAS3
ENSG00000066336	SPI1	1.33508	0.637424	0.858124	-0.637424	4.1746e-45		Myeloid Leukocyte Differentiation (GO:0002573)	0.0002544	0.004078	4/74	CSF1R;CD4;SPI1;IFI16
ENSG00000121691	CAT	1.64561	0.636549	1.05845	-0.636549	4.29848e-61		Positive Regulation of B Cell Proliferation (GO:0030890)	0.000258	0.004078	3/30	CD74;PTPRC;S100A9
ENSG00000137491	SLCO2B1	1.0638	0.62891	0.68772	-0.62891	2.65389e-40		Regulation of Cytoskeleton Organization (GO:0051493)	0.0002836	0.004409	5/139	CSF1R;ARHGAP18;S100A9;CORO1A;S100A8
ENSG00000173442	EHBP1L1	2.52998	0.625073	1.64051	-0.625073	6.32594e-100		Positive Regulation of Apoptotic Cell Clearance (GO:2000427)	0.0003525	0.005228	2/7	C3;CCL2
ENSG00000105483	CARD8	1.18437	0.621683	0.769563	-0.621683	1.97843e-47		Positive Regulation of Monocyte Chemotactic Protein-1 Production (GO:0071639)	0.0003525	0.005228	2/7	OAS1;OAS3
ENSG00000135372	NAT10	1.90409	0.618913	1.23985	-0.618913	7.4786e-64		Regulation of Apoptotic Cell Clearance (GO:2000425)	0.0003525	0.005228	2/7	CCL2;TGM2
ENSG00000165949	IFI27	7.65334	0.614416	5.00033	-0.614416	4.88495e-256		Antimicrobial Humoral Response (GO:0019730)	0.000367	0.005345	5/147	CXCL9;CCL2;LYZ;S100A9;LTF
ENSG00000104365	IKBKB	1.32143	0.611358	0.864842	-0.611358	4.9863e-48		Regulation of DNA Damage Response, Signal Transduction by P53 Class Mediator (GO:0043516)	0.0003758	0.005345	3/34	CD74;S100A9;CD44
ENSG00000125730	C3	7.69287	0.611139	5.03758	-0.611139	6.6705e-258		Positive Regulation of Tumor Necrosis Factor Production (GO:0032760)	0.0003771	0.005345	4/82	PTPRC;OAS1;OAS3;S100A9
ENSG00000135047	CTSL	1.59328	0.609205	1.04441	-0.609205	6.2412e-51		Positive Regulation of Tumor Necrosis Factor Superfamily Cytokine Production (GO:1903557)	0.0004324	0.006041	4/85	PTPRC;OAS1;OAS3;S100A9
ENSG00000265972	TXNIP	3.94781	0.605477	2.59514	-0.605477	2.27897e-146		Positive Regulation of Protein Kinase Activity (GO:0045860)	0.0004933	0.006794	4/88	CSF1R;CD4;PTPRC;LTF
ENSG00000182578	CSF1R	1.353	0.605246	0.889273	-0.605246	5.29041e-46		Neuron Remodeling (GO:0016322)	0.0006011	0.008048	2/9	C3;C1QA
ENSG00000143546	S100A8	4.99114	0.604164	3.28408	-0.604164	7.28203e-170		Positive Regulation of Monocyte Differentiation (GO:0045657)	0.0006011	0.008048	2/9	CD74;CD4
ENSG00000130592	LSP1	2.37414	0.601531	1.56478	-0.601531	2.35179e-90		Regulation of Cytokine-Mediated Signaling Pathway (GO:0001959)	0.0006095	0.008048	3/40	IKBKB;CD74;PTPRC
ENSG00000178695	KCTD12	1.23726	0.600267	0.815981	-0.600267	6.77763e-45		Defense Response to Fungus (GO:0050832)	0.000704	0.008979	3/42	S100A9;S100A8;LTF
ENSG00000104870	FCGRT	3.25624	0.59995	2.14867	-0.59995	3.29798e-146		Type I Interferon-Mediated Signaling Pathway (GO:0060337)	0.000704	0.008979	3/42	IFI27;OAS1;OAS3
ENSG00000211772	TRBC2	1.34959	0.597648	0.891716	-0.597648	1.07644e-55		Positive Regulation of Protein Phosphorylation (GO:0001934)	0.0007305	0.008979	5/171	C3;CSF1R;CD74;CD4;PTPRC
ENSG00000187474	FPR3	1.84352	0.596638	1.21909	-0.596638	8.42062e-56		Positive Regulation of Protein Modification Process (GO:0031401)	0.0007406	0.008979	4/98	C3;CSF1R;CD74;CD4
ENSG00000118849	RARRES1	6.90433	0.587461	4.596	-0.587461	1.02989e-181		Regulation of Monocyte Chemotactic Protein-1 Production (GO:0071637)	0.0007493	0.008979	2/10	OAS1;OAS3
ENSG00000160190	SLC37A1	1.05982	0.586849	0.705433	-0.586849	5.53872e-46		Neutrophil Chemotaxis (GO:0030593)	0.0007545	0.008979	3/43	CXCL9;S100A9;S100A8
ENSG00000089127	OAS1	1.96125	0.586155	1.30642	-0.586155	1.12461e-55		Cellular Response to Type I Interferon (GO:0071357)	0.0007545	0.008979	3/43	IFI27;OAS1;OAS3
ENSG00000177575	CD163	1.24011	0.58535	0.826364	-0.58535	5.65662e-39		Regulation of Chemokine Production (GO:0032642)	0.0007545	0.008979	3/43	CSF1R;CD74;AIF1
ENSG00000012223	LTF	17.5187	0.583437	11.6949	-0.583437	0		Positive Regulation of DNA-binding Transcription Factor Activity (GO:0051091)	0.0007901	0.009288	5/174	IKBKB;S100A9;TRIM22;S100A8;LTF
ENSG00000084636	COL16A1	1.5367	0.583421	1.02547	-0.583421	1.40852e-59		Bone Development (GO:0060348)	0.0008073	0.009376	3/44	PTPRC;TGM2;LTF
								Hemopoiesis (GO:0030097)	0.0008292	0.009433	4/101	NOTCH2;CSF1R;PTPRC;IFI16
								Endothelial Cell Migration (GO:0043542)	0.0008624	0.009433	3/45	S100A2;S100A9;S100A8
								Regulation of B Cell Proliferation (GO:0030888)	0.0008624	0.009433	3/45	CD74;PTPRC;S100A9
								Positive Regulation of Cell Population Proliferation (GO:0008284)	0.0008946	0.009433	8/484	CSF1R;CD74;PTPRC;TCIRG1;TIMP1;S100A9;AIF1;LTF
								Regulation of Canonical NF-kappaB Signal Transduction (GO:0043122)	0.0009063	0.009433	6/270	IKBKB;CD74;CD4;CARD8;TRIM22;LTF
								Toll-Like Receptor 3 Signaling Pathway (GO:0034138)	0.0009134	0.009433	2/11	IKBKB;OAS1
								Macrophage Chemotaxis (GO:0048246)	0.0009134	0.009433	2/11	CXCL17;CCL2
								Monocyte Differentiation (GO:0030224)	0.0009134	0.009433	2/11	CSF1R;IFI16
								Regulation of RNA Metabolic Process (GO:0051252)	0.0009134	0.009433	2/11	OAS1;OAS3
								T Cell Differentiation (GO:0030217)	0.0009198	0.009433	3/46	CD4;SPI1;PTPRC
								Mononuclear Cell Differentiation (GO:1903131)	0.0009198	0.009433	3/46	CSF1R;CD4;IFI16
								Negative Regulation of Response to Biotic Stimulus (GO:0002832)	0.001042	0.01046	3/48	IFI16;CARD8;LTF
								Positive Regulation of Kinase Activity (GO:0033674)	0.001042	0.01046	3/48	CD74;CD4;PTPRC
								Negative Regulation of Lipopolysaccharide-Mediated Signaling Pathway (GO:0031665)	0.001093	0.01075	2/12	CARD8;LTF
								Macrophage Migration (GO:1905517)	0.001093	0.01075	2/12	CXCL17;CCL2
								Actin Polymerization or Depolymerization (GO:0008154)	0.001106	0.01077	3/49	SVIL;WIPF1;AIF1
								Neutrophil Migration (GO:1990266)	0.001174	0.01131	3/50	CXCL9;S100A9;S100A8
								Regulation of Hemopoiesis (GO:1903706)	0.001288	0.01194	2/13	NOTCH2;MAFB
								Positive Regulation by Symbiont of Entry Into Host (GO:0075294)	0.001288	0.01194	2/13	CD74;CD4
								Positive Regulation of Viral Entry Into Host Cell (GO:0046598)	0.001288	0.01194	2/13	CD74;CD4
								Negative Regulation of DNA Damage Response, Signal Transduction by P53 Class Mediator (GO:0043518)	0.001288	0.01194	2/13	CD74;S100A9
								T Cell Activation (GO:0042110)	0.001301	0.01195	4/114	CD74;CD4;PTPRC;CD44
								Intrinsic Apoptotic Signaling Pathway (GO:0097193)	0.001344	0.01222	4/115	IFI27;IFI16;CARD8;PML
								Antimicrobial Humoral Immune Response Mediated by Antimicrobial Peptide (GO:0061844)	0.001387	0.0125	4/116	CXCL9;CCL2;S100A9;LTF
								Regulation of Immune Effector Process (GO:0002697)	0.001499	0.01314	2/14	HLA-DRA;S100A9
								Regulation of Leukocyte Activation (GO:0002694)	0.001499	0.01314	2/14	CD74;S100A9
								Regulation of Chemokine (C-X-C Motif) Ligand 2 Production (GO:2000341)	0.001499	0.01314	2/14	OAS1;OAS3
								Interferon-Mediated Signaling Pathway (GO:0140888)	0.001548	0.01344	3/55	IFI27;OAS1;OAS3
								Positive Regulation of Canonical NF-kappaB Signal Transduction (GO:0043123)	0.001603	0.01379	5/204	IKBKB;CD74;CD4;TRIM22;LTF
								Positive Regulation of Interleukin-1 Beta Production (GO:0032731)	0.00163	0.01391	3/56	GBP5;IFI16;CARD8
								Negative Regulation of Innate Immune Response (GO:0045824)	0.001716	0.01434	3/57	OAS1;IFI16;OAS3
								Regulation of Monocyte Differentiation (GO:0045655)	0.001725	0.01434	2/15	CD74;CD4
								Astrocyte Development (GO:0014002)	0.001725	0.01434	2/15	C1QA;S100A9
								Antiviral Innate Immune Response (GO:0140374)	0.002185	0.01756	3/62	OAS1;OAS3;CARD8
								Proteolysis (GO:0006508)	0.002185	0.01756	6/321	CTSL;ANPEP;CARD8;VASH1;PRSS22;CTSC
								Regulation of Nucleocytoplasmic Transport (GO:0046822)	0.002222	0.01756	2/17	IFI27;MX2
								Prostanoid Biosynthetic Process (GO:0046457)	0.002222	0.01756	2/17	CD74;S100A9
								Protein Autoprocessing (GO:0016540)	0.002222	0.01756	2/17	CTSL;KLK6
								Negative Regulation of Chemokine Production (GO:0032682)	0.002222	0.01756	2/17	OAS1;OAS3
								Positive Regulation of Interleukin-1 Production (GO:0032732)	0.002287	0.01793	3/63	GBP5;IFI16;CARD8
								Positive Regulation of Phagocytosis (GO:0050766)	0.002393	0.0186	3/64	C3;PTPRC;CCL2
								Neuron Maturation (GO:0042551)	0.002493	0.01908	2/18	C3;C1QA
								Regulation of Viral Entry Into Host Cell (GO:0046596)	0.002493	0.01908	2/18	CD74;CD4
								Regulation of Protein Phosphorylation (GO:0001932)	0.002548	0.01934	4/137	C3;CSF1R;CD74;CD4
								Negative Regulation of Inflammasome-Mediated Signaling Pathway (GO:0141086)	0.002779	0.02014	2/19	IFI16;CARD8
								Negative Regulation of Type I Interferon-Mediated Signaling Pathway (GO:0060339)	0.002779	0.02014	2/19	OAS1;OAS3
								Response to Interferon-Alpha (GO:0035455)	0.002779	0.02014	2/19	OAS1;MX2
								Endolysosomal Toll-Like Receptor Signaling Pathway (GO:0140894)	0.002779	0.02014	2/19	IKBKB;OAS1
								Host-Mediated Suppression of Symbiont Invasion (GO:0046597)	0.002779	0.02014	2/19	CD74;CIITA
								Microglial Cell Activation (GO:0001774)	0.002779	0.02014	2/19	C1QA;AIF1
								Protein Homooligomerization (GO:0051260)	0.002974	0.0214	4/143	GBP5;CARD8;S100A9;TGM2
								Positive Regulation of Apoptotic Signaling Pathway (GO:2001235)	0.003088	0.02205	3/70	S100A9;S100A8;PML
								Phagocytosis (GO:0006909)	0.003215	0.02279	3/71	AIF1;CORO1A;TGM2
								Regulation of G Protein-Coupled Receptor Signaling Pathway (GO:0008277)	0.003345	0.02338	3/72	C3;KCTD12;KLK6
								Negative Regulation of Telomere Maintenance via Telomerase (GO:0032211)	0.003395	0.02338	2/21	NAT10;PML
								Endoplasmic Reticulum Calcium Ion Homeostasis (GO:0032469)	0.003395	0.02338	2/21	PML;TGM2
								Intrinsic Apoptotic Signaling Pathway in Response to DNA Damage by P53 Class Mediator (GO:0042771)	0.003395	0.02338	2/21	IFI16;PML
								Cellular Response to Interferon-Beta (GO:0035458)	0.003724	0.02528	2/22	IFI16;OAS1
								Modulation by Host of Viral Process (GO:0044788)	0.003724	0.02528	2/22	IFI27;LTF
								Negative Regulation of Response to External Stimulus (GO:0032102)	0.003877	0.02614	4/154	IFI16;CARD8;CXCL17;LTF
								Negative Regulation of Osteoclast Differentiation (GO:0045671)	0.004068	0.02705	2/23	MAFB;LTF
								Positive Regulation of Viral Life Cycle (GO:1903902)	0.004068	0.02705	2/23	CD74;CD4
								Actin Filament Organization (GO:0007015)	0.004247	0.02793	4/158	SVIL;WIPF1;CORO1A;AIF1
								Positive Regulation of Cellular Process (GO:0048522)	0.004259	0.02793	8/622	C3;CSF1R;TCIRG1;TIMP1;S100A9;AIF1;S100A8;TGM2
								Regulation of Lipopolysaccharide-Mediated Signaling Pathway (GO:0031664)	0.004426	0.02863	2/24	CARD8;LTF
								Macrophage Differentiation (GO:0030225)	0.004426	0.02863	2/24	CSF1R;CD4
								Positive Regulation of Response to External Stimulus (GO:0032103)	0.004742	0.03048	4/163	GBP5;S100A9;AIF1;S100A8
								Receptor Clustering (GO:0043113)	0.004798	0.03058	2/25	CD53;PIGR
								Regulation of Interleukin-1 Beta Production (GO:0032651)	0.004821	0.03058	3/82	GBP5;IFI16;CARD8
								Regulation of T Cell Proliferation (GO:0042129)	0.004987	0.03142	3/83	HLA-DMB;PTPRC;HLA-DPA1
								Positive Regulation of Interleukin-2 Production (GO:0032743)	0.005184	0.03224	2/26	CD4;PTPRC
								Negative Regulation of DNA Biosynthetic Process (GO:2000279)	0.005184	0.03224	2/26	NAT10;PML
								Regulation of Innate Immune Response (GO:0045088)	0.005506	0.03385	3/86	GBP5;IFI16;S100A9
								Regulation of Kinase Activity (GO:0043549)	0.005583	0.03385	2/27	CD74;CD4
								Regulation of Myeloid Cell Differentiation (GO:0045637)	0.005583	0.03385	2/27	SPI1;MAFB
								Positive Regulation of Vascular Endothelial Growth Factor Production (GO:0010575)	0.005583	0.03385	2/27	C3;CXCL17
								Defense Response to Gram-negative Bacterium (GO:0050829)	0.005685	0.03425	3/87	LALBA;LYZ;LTF
								Regulation of Cytokine Production (GO:0001817)	0.005728	0.0343	4/172	PTPRC;IFI16;S100A9;LTF
								Negative Regulation of Telomere Maintenance via Telomere Lengthening (GO:1904357)	0.005997	0.03504	2/28	NAT10;PML
								Positive Regulation of G Protein-Coupled Receptor Signaling Pathway (GO:0045745)	0.005997	0.03504	2/28	C3;KLK6
								Positive Regulation of Fibroblast Proliferation (GO:0048146)	0.005997	0.03504	2/28	CD74;S100A9
								Mucosal Immune Response (GO:0002385)	0.005997	0.03504	2/28	PIGR;LTF
								Regulation of Vascular Endothelial Growth Factor Production (GO:0010574)	0.006424	0.03708	2/29	C3;CXCL17
								Positive Regulation of Defense Response to Virus by Host (GO:0002230)	0.006424	0.03708	2/29	TRIM22;PML
								Regulation of Gene Expression (GO:0010468)	0.00675	0.0387	11/1127	NOTCH2;CD74;SPI1;MAFB;PTPRC;CCL2;S100A9;AIF1;TRIM22;PML;LTF
								Fc Receptor Signaling Pathway (GO:0038093)	0.006864	0.0387	2/30	IKBKB;PIGR
								Prostaglandin Metabolic Process (GO:0006693)	0.006864	0.0387	2/30	CD74;S100A9
								Pyroptotic Inflammatory Response (GO:0070269)	0.006864	0.0387	2/30	IFI27;CARD8
								Regulation of Macrophage Activation (GO:0043030)	0.007318	0.04078	2/31	CD74;S100A9
								Collagen Catabolic Process (GO:0030574)	0.007318	0.04078	2/31	CTSL;KLK6
								Regulation of Actin Filament-Based Process (GO:0032970)	0.007462	0.04134	3/96	CSF1R;ARHGAP18;CORO1A
								Defense Response to Gram-positive Bacterium (GO:0050830)	0.007897	0.0435	3/98	LALBA;LYZ;LTF
								Negative Regulation of Myeloid Leukocyte Differentiation (GO:0002762)	0.009264	0.04947	2/35	MAFB;C1QC
								Positive Regulation of Mononuclear Cell Migration (GO:0071677)	0.009264	0.04947	2/35	CXCL17;AIF1
								Macrophage Activation (GO:0042116)	0.009264	0.04947	2/35	C1QA;AIF1
								Regulation of T Cell Mediated Cytotoxicity (GO:0001914)	0.009264	0.04947	2/35	PTPRC;HLA-DRA
								Regulation of Cellular Senescence (GO:2000772)	0.009264	0.04947	2/35	VASH1;S100A9
								Regulation of Actin Cytoskeleton Organization (GO:0032956)	0.009289	0.04947	3/104	CSF1R;ARHGAP18;CORO1A

## Sheet: Tumor-Mix TN
FeatureID	FeatureName	Mix TN Average	Mix TN Log2 Fold Change	Tumor TN Average	Tumor TN Log2 Fold Change	P-Value		GO Biological Processes 2025 (enriched in Tumor TN)	P-value	Adjusted p-value	Overlap	Genes
ENSG00000181617	FDCSP	13.4688	-2.47538	74.9273	2.47538	0		Negative Regulation of Growth (GO:0045926)	5.133e-09	3.798e-06	9/115	ING4;DNAJB2;SFRP2;MT1F;MT1G;OSGIN2;HSPA1B;MT1E;HSPA1A
ENSG00000163017	ACTG2	3.70212	-2.19656	16.9762	2.19656	0		Cellular Response to Copper Ion (GO:0071280)	1.228e-06	0.0004544	4/17	PRNP;MT1F;MT1G;MT1E
ENSG00000164106	SCRG1	0.303415	-2.11519	1.31559	2.11519	0		Response to Copper Ion (GO:0046688)	3.043e-06	0.0007505	4/21	PRNP;MT1F;MT1G;MT1E
ENSG00000134760	DSG1	0.277254	-2.01951	1.12503	2.01951	2.32728e-238		Regulation of Protein Modification by Small Protein Conjugation or Removal (GO:1903320)	1.014e-05	0.001412	4/28	DNAJB2;HSP90AA1;HSPA1B;HSPA1A
ENSG00000125144	MT1G	0.527209	-1.82169	1.86466	1.82169	0		Intracellular Zinc Ion Homeostasis (GO:0006882)	1.172e-05	0.001412	4/29	SLC30A9;MT1F;MT1G;MT1E
ENSG00000205426	KRT81	0.758111	-1.71753	2.49436	1.71753	0		Negative Regulation of Inclusion Body Assembly (GO:0090084)	1.335e-05	0.001412	3/10	DNAJB2;HSPA1B;HSPA1A
ENSG00000167614	TTYH1	0.38588	-1.49443	1.08777	1.49443	1.02792e-144		Regulation of Inclusion Body Assembly (GO:0090083)	1.335e-05	0.001412	3/10	DNAJB2;HSPA1B;HSPA1A
ENSG00000198417	MT1F	0.478867	-1.34461	1.21664	1.34461	9.6852e-131		Response to Cadmium Ion (GO:0046686)	6.099e-05	0.005461	3/16	MT1F;MT1G;MT1E
ENSG00000102243	VGLL1	0.670812	-1.25759	1.60448	1.25759	5.77182e-155		Cellular Response to Cadmium Ion (GO:0071276)	7.38e-05	0.005461	3/17	MT1F;MT1G;MT1E
ENSG00000139044	B4GALNT3	0.494507	-1.22171	1.15373	1.22171	6.01756e-109		Cellular Response to Zinc Ion (GO:0071294)	7.38e-05	0.005461	3/17	MT1F;MT1G;MT1E
ENSG00000163993	S100P	0.749012	-1.21101	1.73457	1.21101	4.60578e-196		Regulation of Mitotic Spindle Assembly (GO:1901673)	0.0001642	0.01105	3/22	CHMP4C;HSPA1B;HSPA1A
ENSG00000065534	MYLK	0.873278	-1.20876	2.01919	1.20876	4.46887e-239		Cellular Response to Metal Ion (GO:0071248)	0.0002259	0.01162	5/112	PRNP;CLIC4;MT1F;MT1G;MT1E
ENSG00000211455	STK38L	1.5202	-1.18957	3.46853	1.18957	0		Heat Acclimation (GO:0010286)	0.0002354	0.01162	2/5	HSPA1B;HSPA1A
ENSG00000159763	PIP	2.13983	-1.18818	4.87756	1.18818	0		Cellular Heat Acclimation (GO:0070370)	0.0002354	0.01162	2/5	HSPA1B;HSPA1A
ENSG00000198729	PPP1R14C	0.689864	-1.16066	1.54279	1.16066	7.09307e-139		Regulation of Protein Ubiquitination (GO:0031396)	0.0002355	0.01162	5/113	DNAJB2;HSP90AA1;RIPK2;HSPA1B;HSPA1A
ENSG00000111341	MGP	36.6902	-1.15434	81.6928	1.15434	0		Negative Regulation of Cell Growth (GO:0030308)	0.0003234	0.01447	5/121	DNAJB2;SFRP2;OSGIN2;HSPA1B;HSPA1A
ENSG00000211900	IGHJ6	5.91276	-1.14041	13.0386	1.14041	0		Response to Zinc Ion (GO:0010043)	0.0003419	0.01447	3/28	MT1F;MT1G;MT1E
ENSG00000112096	SOD2	3.90316	-1.11747	8.4713	1.11747	0		Inclusion Body Assembly (GO:0070841)	0.0003519	0.01447	2/6	HSP90AA1;UBD
ENSG00000169715	MT1E	2.71965	-1.11488	5.89204	1.11488	0		Regulation of Spindle Assembly (GO:0090169)	0.0004642	0.01731	3/31	CHMP4C;HSPA1B;HSPA1A
ENSG00000175899	A2M	4.93881	-1.11202	10.6786	1.11202	0		Positive Regulation of Microtubule Nucleation (GO:0090063)	0.0004911	0.01731	2/7	HSPA1B;HSPA1A
ENSG00000109846	CRYAB	5.30621	-1.10419	11.4109	1.10419	0		Regulation of Nucleotide-Binding Oligomerization Domain Containing 2 Signaling Pathway (GO:0070432)	0.0004911	0.01731	2/7	HSPA1B;HSPA1A
ENSG00000134762	DSC3	0.53318	-1.10395	1.1464	1.10395	3.30366e-81		Protein Stabilization (GO:0050821)	0.0006187	0.02074	6/212	HSP90AA1;DSG1;CRYAB;HSPA1B;DSC3;HSPA1A
ENSG00000160678	S100A1	1.11954	-1.10241	2.40458	1.10241	2.17332e-229		Negative Regulation of Cellular Component Organization (GO:0051129)	0.0006446	0.02074	4/80	DNAJB2;CRYAB;HSPA1B;HSPA1A
ENSG00000142871	CCN1	2.12078	-1.09834	4.54225	1.09834	0		Cellular Response to Heat (GO:0034605)	0.0007243	0.02192	3/36	HSP90AA1;HSPA1B;HSPA1A
ENSG00000109610	SOD3	1.9621	-1.09592	4.19534	1.09592	0		Regulation of Interleukin-8 Production (GO:0032677)	0.0007406	0.02192	4/83	ANXA1;CHI3L1;HSPA1B;HSPA1A
ENSG00000204388	HSPA1B	5.54308	-1.06773	11.6228	1.06773	0		Regulation of Cell Growth (GO:0001558)	0.000787	0.0224	6/222	ING4;DNAJB2;SFRP2;OSGIN2;HSPA1B;HSPA1A
ENSG00000204389	HSPA1A	0.991289	-1.03595	2.03323	1.03595	6.50159e-178		Positive Regulation of Tumor Necrosis Factor-Mediated Signaling Pathway (GO:1903265)	0.001042	0.02799	2/10	HSPA1B;HSPA1A
ENSG00000154556	SORBS2	0.884937	-1.0297	1.80725	1.0297	1.05319e-134		Regulation of Mitotic Spindle Organization (GO:0060236)	0.001062	0.02799	3/41	CHMP4C;HSPA1B;HSPA1A
ENSG00000100196	KDELR3	0.556782	-1.00177	1.11526	1.00177	6.51772e-80		Positive Regulation of Cytokine Production (GO:0001819)	0.001097	0.02799	7/325	SLC7A5;ANXA1;RIPK2;CHI3L1;HSPA1B;ATF4;HSPA1A
ENSG00000089063	TMEM230	1.92371	-0.991884	3.82705	0.991884	0		Negative Regulation of Cellular Process (GO:0048523)	0.001188	0.0293	9/531	ING4;DNAJB2;SFRP2;AKT3;OSGIN2;SOD2;CRYAB;HSPA1B;HSPA1A
ENSG00000154122	ANKH	1.11925	-0.985285	2.21646	0.985285	2.41743e-179		Response to Unfolded Protein (GO:0006986)	0.001306	0.03118	3/44	DNAJB2;HSP90AA1;HSPA1A
ENSG00000213886	UBD	2.95425	-0.970936	5.79249	0.970936	0		Cellular Response to Chemical Stress (GO:0062197)	0.001483	0.0343	4/100	SOD2;HSPA1B;ATF4;HSPA1A
ENSG00000135046	ANXA1	3.9461	-0.969092	7.72739	0.969092	0		Removal of Superoxide Radicals (GO:0019430)	0.00179	0.04013	2/13	SOD2;SOD3
ENSG00000103257	SLC7A5	1.06977	-0.961569	2.08393	0.961569	2.21171e-137		Cellular Response to Superoxide (GO:0071451)	0.002081	0.0453	2/14	SOD2;SOD3
ENSG00000197712	FAM114A1	1.22105	-0.958411	2.37343	0.958411	5.3518e-186
ENSG00000156804	FBXO32	0.867875	-0.941614	1.66739	0.941614	7.53885e-103
ENSG00000023734	STRAP	2.43443	-0.926852	4.62959	0.926852	9.010013e-318
ENSG00000178776	C5orf46	0.57356	-0.896841	1.06823	0.896841	1.50865e-71
ENSG00000178531	CTXN1	0.710623	-0.896183	1.32292	0.896183	1.77112e-71
ENSG00000137124	ALDH1B1	0.683039	-0.894852	1.27039	0.894852	6.50129e-81
ENSG00000171867	PRNP	1.91177	-0.888399	3.53999	0.888399	5.4917e-206
ENSG00000055130	CUL1	0.72285	-0.882853	1.3333	0.882853	4.3802e-79
ENSG00000083857	FAT1	1.02598	-0.863401	1.86711	0.863401	2.79652e-111
ENSG00000167306	MYO5B	0.590622	-0.837988	1.05601	0.837988	3.02727e-54
ENSG00000096696	DSP	2.7842	-0.83566	4.9704	0.83566	4.67245e-257
ENSG00000176623	RMDN1	0.662281	-0.82769	1.17572	0.82769	2.99327e-66
ENSG00000132613	MTSS2	0.99726	-0.824828	1.76694	0.824828	1.41607e-93
ENSG00000125868	DSTN	2.60732	-0.809685	4.57157	0.809685	1.68748693423e-312
ENSG00000117020	AKT3	0.605124	-0.809664	1.0609	0.809664	7.82344e-68
ENSG00000123500	COL10A1	1.05584	-0.807803	1.84878	0.807803	3.67806e-137
ENSG00000130940	CASZ1	0.768348	-0.80601	1.34368	0.80601	4.60291e-77
ENSG00000089693	MLF2	4.32487	-0.801085	7.53805	0.801085	0
ENSG00000108244	KRT23	2.6605	-0.793989	4.61432	0.793989	2.42466e-233
ENSG00000117115	PADI2	2.23964	-0.787655	3.86736	0.787655	1.1872e-165
ENSG00000104312	RIPK2	0.692139	-0.766343	1.17755	0.766343	4.5685e-49
ENSG00000166123	GPT2	0.787685	-0.762277	1.33635	0.762277	9.8242e-57
ENSG00000169504	CLIC4	4.10677	-0.75448	6.93034	0.75448	0
ENSG00000172137	CALB2	0.610243	-0.748551	1.02547	0.748551	1.88053e-40
ENSG00000076554	TPD52	1.83812	-0.745188	3.08192	0.745188	1.21489e-147
ENSG00000162692	VCAM1	0.608252	-0.74119	1.01692	0.74119	7.82239e-46
ENSG00000150961	SEC24D	1.07262	-0.735136	1.78587	0.735136	3.94761e-88
ENSG00000164695	CHMP4C	0.68048	-0.72661	1.12625	0.72661	1.26793e-43
ENSG00000122786	CALD1	3.59264	-0.721192	5.92441	0.721192	3.80419e-263
ENSG00000070018	LRP6	0.832046	-0.718419	1.36933	0.718419	1.15174e-59
ENSG00000060718	COL11A1	1.49262	-0.707568	2.43817	0.707568	8.25274e-150
ENSG00000145730	PAM	1.41726	-0.706636	2.31357	0.706636	2.07712e-103
ENSG00000267855	NDUFA7	0.728822	-0.703044	1.18671	0.703044	6.29864e-50
ENSG00000101236	RNF24	0.706357	-0.696826	1.14518	0.696826	1.53522e-47
ENSG00000169908	TM4SF1	6.62452	-0.692752	10.711	0.692752	0
ENSG00000204262	COL5A2	2.62666	-0.691637	4.24359	0.691637	5.88332e-219
ENSG00000132640	BTBD3	0.799344	-0.689425	1.28932	0.689425	2.71766e-52
ENSG00000094755	GABRP	15.6104	-0.688784	25.1708	0.688784	0
ENSG00000137563	GGH	0.954606	-0.677315	1.52691	0.677315	1.34599e-57
ENSG00000168268	NT5DC2	1.34959	-0.676698	2.15783	0.676698	2.5798e-84
ENSG00000128272	ATF4	4.22933	-0.674579	6.75261	0.674579	1.66124e-265
ENSG00000008394	MGST1	3.87643	-0.674085	6.18704	0.674085	1.12805e-242
ENSG00000164694	FNDC1	0.675646	-0.663919	1.07067	0.663919	2.72838e-47
ENSG00000164823	OSGIN2	0.899155	-0.663305	1.4243	0.663305	8.12013e-47
ENSG00000126749	EMG1	1.17044	-0.65966	1.84939	0.65966	4.96019e-61
ENSG00000138801	PAPSS1	3.22382	-0.655034	5.07789	0.655034	8.40547e-180
ENSG00000008323	PLEKHG6	0.699532	-0.647955	1.09632	0.647955	6.98919e-35
ENSG00000074695	LMAN1	1.93395	-0.645338	3.02573	0.645338	9.05335e-106
ENSG00000096006	CRISP3	0.697826	-0.641804	1.08899	0.641804	1.31644e-45
ENSG00000178826	TMEM139	0.66939	-0.639837	1.04319	0.639837	6.83563e-29
ENSG00000145423	SFRP2	1.22788	-0.637416	1.91047	0.637416	2.70883e-94
ENSG00000104408	EIF3E	1.93964	-0.634097	3.01107	0.634097	1.57352e-103
ENSG00000144043	TEX261	0.682186	-0.632649	1.05784	0.632649	1.23418e-39
ENSG00000014824	SLC30A9	1.1238	-0.625863	1.73457	0.625863	1.29416e-64
ENSG00000111653	ING4	0.650622	-0.62139	1.00104	0.62139	9.46431e-33
ENSG00000155660	PDIA4	3.73056	-0.619227	5.73202	0.619227	1.41088e-196
ENSG00000133048	CHI3L1	2.51633	-0.616659	3.85942	0.616659	6.22171e-108
ENSG00000111726	CMAS	0.757827	-0.613735	1.15984	0.613735	3.26063e-37
ENSG00000128309	MPST	0.918207	-0.611257	1.40293	0.611257	1.13433e-47
ENSG00000173432	SAA1	1.47471	-0.609568	2.25067	0.609568	1.09848e-59
ENSG00000080824	HSP90AA1	17.0726	-0.605637	25.9868	0.605637	0
ENSG00000135924	DNAJB2	1.05954	-0.598362	1.60448	0.598362	1.66992e-52
ENSG00000137699	TRIM29	1.98571	-0.592317	2.99458	0.592317	2.50812e-89
ENSG00000166228	PCBD1	1.16788	-0.591046	1.75961	0.591046	1.19984e-50

## Sheet: Lum-TN Mix
FeatureID	FeatureName	Mix Lum Average	Mix Lum Log2 Fold Change	Mix TN Average	Mix TN Log2 Fold Change	P-Value		GO Biological Processes 2025 (enriched in Lum Mix)	P-value	Adjusted p-value	Overlap	Genes
ENSG00000153002	CPB1	10.3348	12.1224	0.00202841	-12.1224	0		Collagen Fibril Organization (GO:0030199)	2.7466e-10	6.42429e-07	12/45	COL1A1;ADAMTS2;COL3A1;COL1A2;COL2A1;COL5A1;LUM;COL11A1;COL12A1;COL5A2;PXDN;LOXL1
ENSG00000164326	CARTPT	3.95354	11.4143	0.00115909	-11.4143	0		Endoderm Formation (GO:0001706)	5.59068e-09	6.35124e-06	10/36	DUSP4;ITGB5;COL11A1;MMP2;COL12A1;COL6A1;FN1;ITGAV;INHBA;MMP9
ENSG00000160180	TFF3	14.8752	9.69364	0.0176761	-9.69364	0		Extracellular Matrix Organization (GO:0030198)	8.1461e-09	6.35124e-06	20/182	POSTN;LUM;MMP2;COL11A1;COL12A1;NPNT;MMP9;LOXL1;COL1A1;MMP11;ADAMTS2;COL3A1;CCDC80;COL1A2;COL2A1;COL5A1;CTSK;COL5A2;PXDN;COL10A1
ENSG00000139219	COL2A1	2.48828	8.67591	0.00579545	-8.67591	0		Supramolecular Fiber Organization (GO:0097435)	2.4153e-08	1.36624e-05	27/339	KRT81;COL11A1;COL12A1;LTBP4;SLAIN2;LOXL1;THSD4;CST3;PCM1;ADAMTS2;LUM;SIAH2;EMP2;RHOB;COL1A1;MYO1D;COL3A1;COL1A2;COL2A1;COL5A1;MYO5C;PXDN;COL5A2;CORO6;MDM2;EVL;HDGFL3
ENSG00000160182	TFF1	3.23088	8.49078	0.00869318	-8.49078	0		Endodermal Cell Differentiation (GO:0035987)	2.92057e-08	1.36624e-05	9/32	ITGB5;COL11A1;MMP2;COL12A1;COL6A1;FN1;ITGAV;INHBA;MMP9
ENSG00000163631	ALB	2.26858	8.34991	0.00666477	-8.34991	0		External Encapsulating Structure Organization (GO:0045229)	2.6169e-07	7.88729e-05	14/111	POSTN;MMP2;COL11A1;NPNT;MMP9;MMP11;ADAMTS2;COL3A1;CCDC80;COL1A2;COL2A1;COL5A2;PXDN;COL10A1
ENSG00000018625	ATP1A2	1.25654	7.17573	0.00840341	-7.17573	0		Extracellular Structure Organization (GO:0043062)	2.6169e-07	7.88729e-05	14/111	POSTN;MMP2;COL11A1;NPNT;MMP9;MMP11;ADAMTS2;COL3A1;CCDC80;COL1A2;COL2A1;COL5A2;PXDN;COL10A1
ENSG00000084628	NKAIN1	2.83259	7.04573	0.0211534	-7.04573	0		Negative Regulation of Cell Migration (GO:0030336)	2.69766e-07	7.88729e-05	18/184	PTPRT;ZMYND8;IGFBP3;PTEN;THY1;THBS1;DCN;RHOB;AFDN;GJA1;COL3A1;SFRP2;DNAJA4;DLG5;CDH11;TP53INP1;EVL;SUDS3
ENSG00000091831	ESR1	2.97853	6.38515	0.0353523	-6.38515	0		Regulation of Apoptotic Process (GO:0042981)	7.19309e-06	0.0018694	36/704	FOXA1;MEAF6;GLO1;ZFAND6;HTRA1;DDX42;HSPB1;THBS1;SH3RF1;IGF1R;LGALS1;ERBB3;BAG3;TRIM2;BAG1;BNIP2;IER3;TFAP2A;XBP1;EGLN2;IGFBP3;SIAH2;NME2;PAWR;ANO6;DHRS2;PRLR;MMP9;RHOB;SFRP4;SFRP2;KRT18;MDM2;ERCC5;IL6ST;HSPA1A
ENSG00000263639	MSMB	19.6699	6.14102	0.278472	-6.14102	0		Eye Morphogenesis (GO:0048592)	1.03722e-05	0.00242605	6/23	C12ORF57;MFAP5;COL5A1;COL5A2;MFAP2;FBN1
ENSG00000140443	IGF1R	24.9647	5.59796	0.515216	-5.59796	0		Regulation of Cell Migration (GO:0030334)	1.92616e-05	0.00389337	27/479	PTPRT;LRRC15;SEMA3C;SYNPO2;ZMYND8;PTEN;THY1;THBS1;MYLK;IGF1R;PARD6B;MGAT5;TP53INP1;SUDS3;GLUL;PDGFRB;XBP1;EMP2;RHOB;COL1A1;AFDN;SFRP2;DLG5;CDH11;SNAI2;PLXNB1;SGK3
ENSG00000151892	GFRA1	2.83557	5.44292	0.0649091	-5.44292	0		Negative Regulation of Cell Motility (GO:2000146)	1.99746e-05	0.00389337	13/139	PTPRT;ZMYND8;PTEN;FBLN1;GATA3;THY1;RHOB;AFDN;SFRP2;DLG5;CDH11;TP53INP1;SUDS3
ENSG00000100867	DHRS2	2.12562	5.24851	0.0556364	-5.24851	0		Negative Regulation of Programmed Cell Death (GO:0043069)	2.88431e-05	0.00518954	23/382	TFAP2A;XBP1;SIAH2;ZFAND6;GLO1;NME2;HSPB1;DHRS2;PRLR;MMP9;THBS1;SH3RF1;IGF1R;KRT18;ERBB3;BAG3;BAG1;MDM2;BNIP2;ERCC5;IL6ST;IER3;HSPA1A
ENSG00000134827	TCN1	2.08262	5.16044	0.0579545	-5.16044	0		Regulation of Angiogenesis (GO:0045765)	3.21803e-05	0.00537641	16/211	XBP1;ECM1;SPARC;SERPINF1;HSPB1;EMP2;CXCL13;THBS2;HSPG2;THBS1;DCN;RUNX1;RHOB;SFRP2;WNK1;GLUL
ENSG00000074410	CA12	4.52131	5.05019	0.136193	-5.05019	0		Regulation of Canonical Wnt Signaling Pathway (GO:0060828)	4.27454e-05	0.00656842	16/216	UBE2B;IGFBP4;RNF14;SIAH2;AMFR;FZD6;IGFBP2;COL1A1;SFRP4;SFRP2;WNK1;TBL1XR1;GNAQ;UBR5;SNAI2;PFDN5
ENSG00000167549	CORO6	1.15108	5.04928	0.0344829	-5.04928	0		Negative Regulation of Apoptotic Process (GO:0043066)	4.49315e-05	0.00656842	26/475	GLO1;ZFAND6;HSPB1;GATA3;THBS1;SH3RF1;IGF1R;ERBB3;BAG3;BAG1;BNIP2;IER3;TFAP2A;XBP1;SIAH2;NME2;HSPG2;DHRS2;PRLR;MMP9;KRT18;MDM2;SNAI2;ERCC5;IL6ST;HSPA1A
ENSG00000105825	TFPI2	1.19408	4.32959	0.0591136	-4.32959	0		Negative Regulation of Intrinsic Apoptotic Signaling Pathway (GO:2001243)	6.60753e-05	0.00909119	8/60	XBP1;SFRP2;SELENOS;MDM2;HSPB1;SNAI2;MMP9;HSPA1A
ENSG00000171428	NAT1	1.12205	4.04896	0.067517	-4.04896	0		Positive Regulation of Smooth Muscle Cell Proliferation (GO:0048661)	0.000121217	0.0157515	7/49	PDGFRB;GJA1;XBP1;MMP2;MMP9;THBS1;FOXP1
ENSG00000175356	SCUBE2	1.69327	4.0372	0.102869	-4.0372	0		Positive Regulation of Cell Migration (GO:0030335)	0.000151835	0.0186917	20/344	PDGFRB;LRRC15;XBP1;SPARC;SEMA3C;SYNPO2;FN1;FBLN1;GATA3;THBS1;RAB11A;MYLK;RHOB;IGF1R;FOXP1;COL1A1;SHTN1;ZNF609;MGAT5;SNAI2
ENSG00000196208	GREB1	1.01957	4.01962	0.0625909	-4.01962	0		Regulation of Translational Initiation (GO:0006446)	0.000180316	0.0201	8/69	HSPB1;EIF4EBP2;EIF3H;EIF3E;PAIP2;EIF4G3;EIF4B;EIF1
ENSG00000137558	PI15	1.18184	3.85978	0.0811363	-3.85978	0		Cell-Matrix Adhesion (GO:0007160)	0.000180462	0.0201	10/107	BCAM;COL3A1;ITGB5;ITGA11;CDH11;FN1;ITGAV;EMP2;THY1;NPNT
ENSG00000124935	SCGB1D2	3.54944	3.84593	0.246597	-3.84593	0		Regulation of Endothelial Cell Migration (GO:0010594)	0.000190679	0.0202727	9/88	SPARC;DNAJA4;EMP2;GATA3;GLUL;THBS1;DCN;FOXP1;RHOB
ENSG00000113739	STC2	8.84458	3.83778	0.618375	-3.83778	0		Negative Regulation of Cell Population Proliferation (GO:0008285)	0.00020292	0.0206361	21/379	TFAP2A;IGFBP3;CHD6;PTEN;FBLN1;PEX2;GATA3;INHBA;AREG;DHRS2;THBS1;MTSS1;SFRP4;SFRP2;RNF139;DLG5;TP53INP1;WDR6;PLXNB1;IRF6;HSPA1A
ENSG00000101210	EEF1A2	1.3201	3.83638	0.0921477	-3.83638	0		Regulation of Vascular Associated Smooth Muscle Cell Proliferation (GO:1904705)	0.000211823	0.020644	6/38	GJA1;XBP1;MMP2;PTEN;PDCD4;MMP9
ENSG00000109321	AREG	2.52343	3.51861	0.219937	-3.51861	0		Regulation of Cell Population Proliferation (GO:0042127)	0.000225332	0.021082	34/769	COX17;PTEN;CHD6;GATA3;AREG;THBS1;IGF1R;ZNF609;RNF139;ERBB3;TP53INP1;WDR6;ITGAV;TPD52;PDGFRB;TFAP2A;XBP1;IGFBP3;FN1;EMP2;INHBA;DHRS2;PRLR;RUNX1;SFRP4;SFRP2;DLG5;MDM2;SGK3;IRF6;IL6ST;HSPA1A;COPS9;FGFR1
ENSG00000196090	PTPRT	1.18639	3.49991	0.104608	-3.49991	0		Cellular Response to Unfolded Protein (GO:0034620)	0.000355227	0.0319568	7/58	PARP6;MBTPS1;XBP1;SELENOS;BAG3;AMFR;HSPA1A
ENSG00000141424	SLC39A6	10.3437	3.35137	1.01334	-3.35137	0		Regulation of Transmembrane Receptor Protein Serine/Threonine Kinase Signaling Pathway (GO:0090092)	0.000399682	0.0346243	5/28	SFRP4;LTBP4;NREP;PCSK6;TRIM33
ENSG00000104267	CA2	2.40385	3.22239	0.257318	-3.22239	0
ENSG00000148671	ADIRF	4.33409	3.17702	0.478994	-3.17702	0
ENSG00000117472	TSPAN1	1.09176	3.11498	0.125761	-3.11498	0
ENSG00000106541	AGR2	1.02193	3.07369	0.121125	-3.07369	0
ENSG00000107485	GATA3	4.40801	2.97803	0.559261	-2.97803	0
ENSG00000197249	SERPINA1	4.37207	2.96472	0.559841	-2.96472	0
ENSG00000047346	FAM214A	6.60142	2.881	0.895977	-2.881	0
ENSG00000109436	TBC1D9	6.63202	2.84448	0.923216	-2.84448	0
ENSG00000164128	NPY1R	1.48111	2.82996	0.208057	-2.82996	0
ENSG00000138449	SLC40A1	4.90579	2.72108	0.743846	-2.72108	0
ENSG00000152661	GJA1	4.91521	2.71768	0.747034	-2.71768	0
ENSG00000164919	COX6C	33.5292	2.71287	5.11449	-2.71287	0
ENSG00000187720	THSD4	1.30158	2.67399	0.20371	-2.67399	0
ENSG00000157303	SUSD3	1.17085	2.62099	0.190091	-2.62099	0
ENSG00000115648	MLPH	6.78612	2.55307	1.15619	-2.55307	0
ENSG00000129514	FOXA1	4.20463	2.53903	0.723273	-2.53903	0
ENSG00000145824	CXCL14	3.6436	2.47311	0.656045	-2.47311	0
ENSG00000204525	HLA-C	4.40565	2.47033	0.794846	-2.47033	0
ENSG00000143126	CELSR2	1.11718	2.42924	0.207187	-2.42924	0
ENSG00000140479	PCSK6	1.62721	2.28936	0.332659	-2.28936	0
ENSG00000102362	SYTL4	1.20554	2.28138	0.247756	-2.28138	0
ENSG00000110484	SCGB2A2	12.5072	2.23372	2.65924	-2.23372	0
ENSG00000115457	IGFBP2	1.61732	2.20594	0.350335	-2.20594	0
ENSG00000106819	ASPN	2.02361	2.20588	0.438426	-2.20588	0
ENSG00000180573	HIST1H2AC	2.50303	2.19334	0.547091	-2.19334	0
ENSG00000146476	ARMT1	1.30974	2.13121	0.298756	-2.13121	0
ENSG00000134759	ELP2	3.23605	2.08754	0.761233	-2.08754	0
ENSG00000075275	CELSR1	1.80501	2.08646	0.424807	-2.08646	0
ENSG00000143369	ECM1	1.82368	2.05581	0.438426	-2.05581	0
ENSG00000166503	HDGFL3	1.49021	2.02944	0.364824	-2.02944	0
ENSG00000123124	WWP1	3.17281	2.00519	0.79021	-2.00519	0
ENSG00000166225	FRS2	1.5048	1.99841	0.376415	-1.99841	0
ENSG00000127663	KDM4B	1.25905	1.99671	0.315273	-1.99671	0
ENSG00000168743	NPNT	2.03727	1.99264	0.511739	-1.99264	0
ENSG00000162688	AGL	1.23771	1.98937	0.311506	-1.98937	0
ENSG00000118513	MYB	1.12566	1.9296	0.295278	-1.9296	0
ENSG00000109472	CPE	1.88394	1.92708	0.495221	-1.92708	0
ENSG00000167644	C19orf33	1.43403	1.92338	0.377864	-1.92338	0
ENSG00000131620	ANO1	2.6223	1.91088	0.697193	-1.91088	0
ENSG00000146197	SCUBE3	1.94421	1.8961	0.52217	-1.8961	0
ENSG00000169439	SDC2	1.35948	1.89586	0.365114	-1.89586	0
ENSG00000127324	TSPAN8	1.0202	1.87818	0.277312	-1.87818	0
ENSG00000178467	P4HTM	1.1299	1.87003	0.308898	-1.87003	0
ENSG00000123500	COL10A1	3.91179	1.86211	1.07593	-1.86211	0
ENSG00000131844	MCCC2	1.88332	1.83191	0.528835	-1.83191	0
ENSG00000213145	CRIP1	7.88762	1.83079	2.21734	-1.83079	0
ENSG00000121005	CRISPLD1	2.106	1.82197	0.595483	-1.82197	0
ENSG00000106211	HSPB1	24.6983	1.8048	7.06987	-1.8048	0
ENSG00000137501	SYTL2	1.06697	1.79143	0.308028	-1.79143	0
ENSG00000076554	TPD52	6.45594	1.78521	1.87309	-1.78521	0
ENSG00000246705	H2AFJ	6.95027	1.77098	2.03652	-1.77098	0
ENSG00000115828	QPCT	1.12283	1.76931	0.329182	-1.76931	0
ENSG00000197614	MFAP5	1.09066	1.75427	0.323097	-1.75427	0
ENSG00000186260	MRTFB	1.8298	1.72998	0.551437	-1.72998	0
ENSG00000100003	SEC14L2	1.16709	1.714	0.355551	-1.714	0
ENSG00000214530	STARD10	5.25339	1.71008	1.60563	-1.71008	0
ENSG00000006282	SPATA20	1.24524	1.70874	0.380761	-1.70874	0
ENSG00000069020	MAST4	1.61465	1.69532	0.498409	-1.69532	0
ENSG00000151208	DLG5	2.26999	1.68903	0.703858	-1.68903	0
ENSG00000134352	IL6ST	4.39812	1.6881	1.36483	-1.6881	0
ENSG00000103260	METRN	2.18651	1.66315	0.690238	-1.66315	0
ENSG00000109062	SLC9A3R1	5.10792	1.6471	1.63084	-1.6471	0
ENSG00000124171	PARD6B	2.50758	1.64318	0.80267	-1.64318	0
ENSG00000063660	GPC1	1.21746	1.6266	0.394091	-1.6266	0
ENSG00000174080	CTSF	1.16348	1.61848	0.378733	-1.61848	0
ENSG00000077782	FGFR1	1.35227	1.60639	0.443932	-1.60639	0
ENSG00000163697	APBB2	1.96335	1.59071	0.651699	-1.59071	0
ENSG00000013588	GPRC5A	3.39848	1.57946	1.13707	-1.57946	0
ENSG00000100234	TIMP3	13.0481	1.56955	4.39643	-1.56955	0
ENSG00000181143	MUC16	1.35305	1.53562	0.466534	-1.53562	0
ENSG00000134202	GSTM3	1.0202	1.53413	0.352074	-1.53413	0
ENSG00000187244	BCAM	2.80497	1.5268	0.973346	-1.5268	0
ENSG00000172061	LRRC15	2.61006	1.52244	0.908437	-1.52244	0
ENSG00000142102	PGGHG	3.08085	1.51957	1.07448	-1.51957	0
ENSG00000137817	PARP6	2.38738	1.51866	0.833096	-1.51866	0
ENSG00000166927	MS4A7	1.45866	1.50907	0.512318	-1.50907	0
ENSG00000125968	ID1	1.34646	1.50284	0.474937	-1.50284	0
ENSG00000196405	EVL	5.28352	1.48763	1.8841	-1.48763	0
ENSG00000102316	MAGED2	1.85648	1.47763	0.666477	-1.47763	0
ENSG00000124126	PREX1	2.0018	1.45805	0.728488	-1.45805	0
ENSG00000153944	MSI2	1.63615	1.4564	0.596062	-1.4564	0
ENSG00000164125	GASK1B	1.74977	1.45633	0.6375	-1.45633	0
ENSG00000117983	MUC5B	1.40452	1.45614	0.511739	-1.45614	0
ENSG00000060718	COL11A1	4.17073	1.45523	1.52102	-1.45523	0
ENSG00000181788	SIAH2	1.60445	1.43591	0.592875	-1.43591	0
ENSG00000156234	CXCL13	2.56565	1.43379	0.949585	-1.43379	0
ENSG00000163993	S100P	2.05406	1.42798	0.763261	-1.42798	0
ENSG00000172403	SYNPO2	1.01204	1.41623	0.379023	-1.41623	0
ENSG00000204219	TCEA3	1.79167	1.4083	0.674881	-1.4083	0
ENSG00000105519	CAPS	2.33888	1.40383	0.883807	-1.40383	0
ENSG00000019549	SNAI2	1.17352	1.39437	0.44625	-1.39437	0
ENSG00000101333	PLCB4	1.15249	1.39188	0.439006	-1.39188	1.60427e-271
ENSG00000111666	CHPT1	1.94248	1.38794	0.742108	-1.38794	0
ENSG00000116299	KIAA1324	3.30024	1.38584	1.26283	-1.38584	0
ENSG00000204389	HSPA1A	2.6303	1.38053	1.01015	-1.38053	0
ENSG00000187193	MT1X	5.89617	1.378	2.26863	-1.378	0
ENSG00000184500	PROS1	1.04814	1.37291	0.404523	-1.37291	6.13592e-282
ENSG00000167861	HID1	1.2082	1.3714	0.466824	-1.3714	0
ENSG00000082781	ITGB5	2.6245	1.36703	1.01739	-1.36703	0
ENSG00000028528	SNX1	2.86931	1.35975	1.11794	-1.35975	0
ENSG00000154447	SH3RF1	1.36717	1.35807	0.533182	-1.35807	0
ENSG00000104324	CPQ	1.15406	1.34335	0.454653	-1.34335	3.60157e-297
ENSG00000171862	PTEN	2.11746	1.33209	0.84092	-1.33209	0
ENSG00000100219	XBP1	23.5539	1.30803	9.51382	-1.30803	0
ENSG00000137809	ITGA11	1.16583	1.30211	0.472619	-1.30211	0
ENSG00000128833	MYO5C	1.05127	1.30177	0.426256	-1.30177	4.1136e-291
ENSG00000139329	LUM	10.465	1.28876	4.28371	-1.28876	0
ENSG00000185630	PBX1	4.37929	1.28545	1.79659	-1.28545	0
ENSG00000140937	CDH11	4.24323	1.28433	1.74211	-1.28433	0
ENSG00000204262	COL5A2	6.49941	1.27996	2.67663	-1.27996	0
ENSG00000163703	CRELD1	1.27176	1.27423	0.525648	-1.27423	0
ENSG00000156642	NPTN	3.55525	1.25544	1.48914	-1.25544	0
ENSG00000122741	DCAF10	1.42022	1.25012	0.596932	-1.25012	0
ENSG00000104205	SGK3	1.06524	1.25005	0.447699	-1.25005	5.371e-277
ENSG00000071967	CYBRD1	2.12593	1.24639	0.895977	-1.24639	0
ENSG00000150687	PRSS23	3.71281	1.24307	1.56854	-1.24307	0
ENSG00000133142	TCEAL4	3.14331	1.24295	1.32803	-1.24295	0
ENSG00000074696	HACD3	2.30781	1.24065	0.976534	-1.24065	0
ENSG00000145423	SFRP2	2.93239	1.22866	1.25124	-1.22866	0
ENSG00000164694	FNDC1	1.61136	1.22647	0.6885	-1.22647	0
ENSG00000180530	NRIP1	2.65981	1.22591	1.13707	-1.22591	0
ENSG00000111843	TMEM14C	1.25481	1.22032	0.538398	-1.22032	7.18689e-286
ENSG00000203880	PCMTD2	1.24414	1.21033	0.537528	-1.21033	3.06246e-302
ENSG00000213853	EMP2	1.60382	1.20702	0.694585	-1.20702	0
ENSG00000139154	AEBP2	1.38491	1.20196	0.601858	-1.20196	8.6299e-282
ENSG00000277258	PCGF2	1.47969	1.1982	0.644744	-1.1982	0
ENSG00000164938	TP53INP1	1.19847	1.1799	0.528835	-1.1799	1.08462e-300
ENSG00000205426	KRT81	1.7449	1.17526	0.772534	-1.17526	4.63392e-278
ENSG00000011465	DCN	14.8759	1.17445	6.59146	-1.17445	0
ENSG00000111799	COL12A1	4.08473	1.17202	1.81282	-1.17202	0
ENSG00000177425	PAWR	1.53729	1.1665	0.684733	-1.1665	0
ENSG00000170832	USP32	1.4221	1.1605	0.636051	-1.1605	0
ENSG00000129009	ISLR	2.05453	1.16027	0.919159	-1.16027	0
ENSG00000137203	TFAP2A	2.24112	1.15908	1.00348	-1.15908	0
ENSG00000172292	CERS6	1.22076	1.1583	0.546801	-1.1583	1.47183e-273
ENSG00000198589	LRBA	1.34662	1.15804	0.603307	-1.15804	9.3910946825085e-310
ENSG00000172037	LAMB2	3.42735	1.13113	1.56477	-1.13113	0
ENSG00000109814	UGDH	2.5782	1.13075	1.17735	-1.13075	0
ENSG00000109099	PMP22	2.1286	1.1236	0.976824	-1.1236	0
ENSG00000106624	AEBP1	13.1815	1.11947	6.06755	-1.11947	0
ENSG00000172428	COPS9	2.61398	1.109	1.21183	-1.109	0
ENSG00000164292	RHOBTB3	1.75526	1.1069	0.814841	-1.1069	0
ENSG00000173432	SAA1	3.22836	1.10317	1.50276	-1.10317	0
ENSG00000072210	ALDH3A2	1.68198	1.10079	0.784125	-1.10079	0
ENSG00000169604	ANTXR1	2.71395	1.09017	1.27471	-1.09017	0
ENSG00000113140	SPARC	26.6577	1.08916	12.5315	-1.08916	0
ENSG00000148154	UGCG	1.32543	1.08815	0.623301	-1.08815	2.18488e-280
ENSG00000140403	DNAJA4	1.78116	1.08409	0.840051	-1.08409	0
ENSG00000154096	THY1	2.54242	1.07483	1.2069	-1.07483	0
ENSG00000204852	TCTN1	1.02726	1.07348	0.487977	-1.07348	2.5673e-222
ENSG00000108821	COL1A1	78.5176	1.06998	37.4047	-1.06998	0
ENSG00000257923	CUX1	1.08219	1.06463	0.517244	-1.06463	1.14959e-199
ENSG00000103855	CD276	2.36415	1.06145	1.13272	-1.06145	0
ENSG00000070081	NUCB2	1.41614	1.05912	0.679517	-1.05912	6.09222e-284
ENSG00000077942	FBLN1	2.92125	1.05737	1.40366	-1.05737	0
ENSG00000196126	HLA-DRB1	1.04735	1.05259	0.504784	-1.05259	7.08259e-193
ENSG00000196735	HLA-DQA1	1.34709	1.05114	0.64996	-1.05114	2.0288e-245
ENSG00000078674	PCM1	2.41688	1.0493	1.16778	-1.0493	0
ENSG00000078098	FAP	1.27882	1.04863	0.618085	-1.04863	8.71997e-256
ENSG00000143653	SCCPDH	1.41394	1.04463	0.685312	-1.04463	2.58495e-276
ENSG00000035862	TIMP2	5.72292	1.04216	2.77921	-1.04216	0
ENSG00000103024	NME3	1.32543	1.03938	0.644744	-1.03938	5.57916e-275
ENSG00000115902	SLC1A4	1.24367	1.03366	0.607364	-1.03366	1.06069e-231
ENSG00000129038	LOXL1	1.27443	1.03356	0.622432	-1.03356	2.20028e-265
ENSG00000136636	KCTD3	2.06708	1.03209	1.01073	-1.03209	0
ENSG00000135821	GLUL	17.603	1.0314	8.61291	-1.0314	0
ENSG00000114770	ABCC5	1.27553	1.01878	0.629386	-1.01878	6.09145e-242
ENSG00000130635	COL5A1	6.35159	1.00611	3.16258	-1.00611	0
ENSG00000172197	MBOAT1	1.28322	1.00114	0.640977	-1.00114	6.36741e-193
ENSG00000120875	DUSP4	1.13649	1.00039	0.567954	-1.00039	1.54327e-218
ENSG00000011028	MRC2	2.0415	0.994414	1.02464	-0.994414	0
ENSG00000081923	ATP8B1	1.36733	0.988978	0.68879	-0.988978	7.11226e-238
ENSG00000135679	MDM2	2.65588	0.981418	1.34512	-0.981418	0
ENSG00000091986	CCDC80	2.15653	0.976104	1.09621	-0.976104	0
ENSG00000118523	CCN2	8.08849	0.973652	4.11912	-0.973652	0
ENSG00000143387	CTSK	2.57914	0.97244	1.31441	-0.97244	0
ENSG00000133110	POSTN	19.2919	0.972132	9.83517	-0.972132	0
ENSG00000166797	CIAO2A	1.99646	0.967135	1.02116	-0.967135	2.78567e-285
ENSG00000172986	GXYLT2	1.25811	0.966775	0.643585	-0.966775	2.08977e-239
ENSG00000033867	SLC4A7	1.08596	0.961513	0.557523	-0.961513	6.88621e-168
ENSG00000164930	FZD6	1.15861	0.959252	0.595773	-0.959252	3.75013e-159
ENSG00000137831	UACA	1.97653	0.957992	1.01739	-0.957992	3.52624e-305
ENSG00000104447	TRPS1	7.83395	0.945187	4.06899	-0.945187	0
ENSG00000134215	VAV3	1.94028	0.943666	1.0087	-0.943666	0
ENSG00000168461	RAB31	2.92329	0.941179	1.52247	-0.941179	0
ENSG00000148848	ADAM12	1.47985	0.934882	0.773983	-0.934882	2.22119e-240
ENSG00000116774	OLFML3	1.0144	0.925203	0.534051	-0.925203	7.79399e-166
ENSG00000166226	CCT2	2.77405	0.918997	1.46712	-0.918997	0
ENSG00000116667	C1orf21	2.41437	0.916851	1.27877	-0.916851	0
ENSG00000006125	AP2B1	1.98375	0.916768	1.05072	-0.916768	1.28731e-274
ENSG00000171298	GAA	1.59692	0.916664	0.845846	-0.916664	3.93083e-219
ENSG00000182022	CHST15	1.07623	0.911537	0.572011	-0.911537	2.19814e-170
ENSG00000139926	FRMD6	1.04045	0.91029	0.553466	-0.91029	4.14619e-165
ENSG00000063046	EIF4B	9.3251	0.909719	4.9641	-0.909719	0
ENSG00000099953	MMP11	4.58989	0.906585	2.44858	-0.906585	0
ENSG00000109536	FRG1	1.58138	0.905528	0.844108	-0.905528	1.01169e-224
ENSG00000140367	UBE2Q2	1.02538	0.903667	0.54796	-0.903667	3.54483e-140
ENSG00000167702	KIFC2	1.10887	0.898053	0.594903	-0.898053	2.58455e-164
ENSG00000109180	OCIAD1	3.09466	0.894996	1.66416	-0.894996	0
ENSG00000013583	HEBP1	1.29169	0.8936	0.695165	-0.8936	1.45197e-185
ENSG00000152767	FARP1	3.15884	0.892569	1.70155	-0.892569	0
ENSG00000164692	COL1A2	67.3628	0.890735	36.336	-0.890735	0
ENSG00000143878	RHOB	3.84133	0.890114	2.07274	-0.890114	0
ENSG00000138448	ITGAV	3.91682	0.884109	2.12229	-0.884109	0
ENSG00000012660	ELOVL5	2.5498	0.883984	1.38164	-0.883984	0
ENSG00000108510	MED13	1.4866	0.88117	0.807017	-0.88117	1.67576e-189
ENSG00000144228	SPOPL	1.56883	0.879743	0.852511	-0.879743	3.8051e-216
ENSG00000213281	NRAS	1.57275	0.878941	0.855119	-0.878941	1.01239e-180
ENSG00000168542	COL3A1	46.6412	0.876905	25.4009	-0.876905	0
ENSG00000111057	KRT18	6.99076	0.876348	3.80848	-0.876348	0
ENSG00000143418	CERS2	3.95479	0.874586	2.15707	-0.874586	0
ENSG00000276293	PIP4K2B	1.17289	0.869507	0.641846	-0.869507	7.44239e-155
ENSG00000090238	YPEL3	3.86142	0.868294	2.11534	-0.868294	0
ENSG00000117318	ID3	1.2931	0.866607	0.709074	-0.866607	6.01401e-174
ENSG00000179195	ZNF664	1.37047	0.865188	0.75225	-0.865188	9.72621e-184
ENSG00000117020	AKT3	1.12331	0.864974	0.616636	-0.864974	8.12815e-146
ENSG00000198743	SLC5A3	1.33783	0.864706	0.734574	-0.864706	1.6975e-170
ENSG00000141756	FKBP10	2.43885	0.864662	1.33933	-0.864662	1.78848e-306
ENSG00000176209	SMIM19	1.52395	0.859107	0.840051	-0.859107	5.63803e-197
ENSG00000189171	S100A13	2.95735	0.857162	1.63258	-0.857162	0
ENSG00000104131	EIF3J	2.10584	0.852715	1.16605	-0.852715	6.91478e-248
ENSG00000152583	SPARCL1	1.00812	0.851235	0.558682	-0.851235	1.00945e-145
ENSG00000152127	MGAT5	1.29452	0.847701	0.719216	-0.847701	1.20268e-144
ENSG00000115414	FN1	58.4304	0.844969	32.5336	-0.844969	0
ENSG00000130396	AFDN	2.58495	0.844177	1.43988	-0.844177	1.39118e-293
ENSG00000101439	CST3	7.95949	0.843783	4.43526	-0.843783	0
ENSG00000197111	PCBP2	6.82238	0.841393	3.8079	-0.841393	0
ENSG00000111678	C12orf57	4.58345	0.839474	2.56159	-0.839474	0
ENSG00000145734	BDP1	1.06477	0.83671	0.596062	-0.83671	1.56905e-135
ENSG00000188554	NBR1	1.38726	0.836292	0.776881	-0.836292	9.98094e-172
ENSG00000013561	RNF14	1.48519	0.835938	0.831937	-0.835938	1.32113e-190
ENSG00000108828	VAT1	2.87103	0.833244	1.61143	-0.833244	0
ENSG00000141279	NPEPPS	1.36011	0.831099	0.76442	-0.831099	3.88876e-168
ENSG00000104936	DMPK	1.33045	0.826891	0.749932	-0.826891	4.01153e-167
ENSG00000170873	MTSS1	1.03134	0.825466	0.581864	-0.825466	8.05038e-121
ENSG00000160678	S100A1	2.0211	0.824989	1.14083	-0.824989	1.14882e-195
ENSG00000180357	ZNF609	1.50998	0.823121	0.85338	-0.823121	8.28642e-177
ENSG00000075223	SEMA3C	1.05834	0.821671	0.59867	-0.821671	4.876e-146
ENSG00000116096	SPR	1.01424	0.82159	0.57375	-0.82159	1.2685e-126
ENSG00000154473	BUB3	1.82839	0.816729	1.03797	-0.816729	3.48443e-221
ENSG00000158373	HIST1H2BD	6.1752	0.813569	3.51378	-0.813569	0
ENSG00000132549	VPS13B	1.42477	0.811112	0.811943	-0.811112	4.9882e-163
ENSG00000106537	TSPAN13	2.91498	0.809709	1.66301	-0.809709	0
ENSG00000164754	RAD21	3.73399	0.809253	2.13099	-0.809253	0
ENSG00000124786	SLC35B3	1.21997	0.808797	0.696324	-0.808797	7.61949e-134
ENSG00000155096	AZIN1	4.06449	0.807445	2.32253	-0.807445	0
ENSG00000120727	PAIP2	1.6214	0.805155	0.927852	-0.805155	2.78893e-182
ENSG00000186340	THBS2	2.87182	0.802082	1.64707	-0.802082	0
ENSG00000060237	WNK1	7.40364	0.800962	4.24981	-0.800962	0
ENSG00000113522	RAD50	1.08862	0.800885	0.62475	-0.800885	1.10258e-128
ENSG00000101040	ZMYND8	1.36137	0.799997	0.781807	-0.799997	2.73143e-164
ENSG00000144749	LRIG1	1.05394	0.799015	0.605625	-0.799015	3.71565e-136
ENSG00000140943	MBTPS1	1.50731	0.797735	0.867	-0.797735	4.55635e-169
ENSG00000173812	EIF1	4.19505	0.795721	2.4167	-0.795721	0
ENSG00000137801	THBS1	7.84666	0.794352	4.5248	-0.794352	0
ENSG00000242265	PEG10	2.13284	0.793633	1.23037	-0.793633	5.66087e-263
ENSG00000134339	SAA2	2.03774	0.791731	1.17706	-0.791731	7.92357e-179
ENSG00000162961	DPY30	1.74757	0.791522	1.00957	-0.791522	4.38264e-180
ENSG00000073584	SMARCE1	3.83757	0.791235	2.21763	-0.791235	0
ENSG00000135070	ISCA1	1.23582	0.780189	0.719506	-0.780189	5.83774e-130
ENSG00000141753	IGFBP4	2.51606	0.779602	1.46567	-0.779602	6.3637e-272
ENSG00000029725	RABEP1	1.44925	0.778174	0.844977	-0.778174	1.17856e-166
ENSG00000008283	CYB561	1.13602	0.776034	0.66329	-0.776034	2.17283e-128
ENSG00000124177	CHD6	1.00624	0.774201	0.588239	-0.774201	4.85565e-111
ENSG00000150593	PDCD4	3.83098	0.770773	2.24545	-0.770773	0
ENSG00000213614	HEXA	2.17411	0.769239	1.27558	-0.769239	2.00362e-217
ENSG00000100985	MMP9	2.40432	0.766634	1.41322	-0.766634	4.25154e-211
ENSG00000181826	RELL1	1.48126	0.765853	0.871057	-0.765853	1.52078e-161
ENSG00000170881	RNF139	1.13162	0.760398	0.667926	-0.760398	1.53663e-116
ENSG00000100097	LGALS1	11.7555	0.760042	6.94208	-0.760042	0
ENSG00000102575	ACP5	1.12519	0.759072	0.664738	-0.759072	7.46287e-108
ENSG00000182492	BGN	7.00881	0.755534	4.15186	-0.755534	0
ENSG00000113494	PRLR	2.00713	0.755066	1.18923	-0.755066	6.9335e-223
ENSG00000142798	HSPG2	4.17073	0.754499	2.47234	-0.754499	0
ENSG00000164050	PLXNB1	1.46557	0.753371	0.869318	-0.753371	1.49973e-143
ENSG00000164932	CTHRC1	6.87495	0.753312	4.07884	-0.753312	0
ENSG00000082641	NFE2L1	2.66608	0.753104	1.58187	-0.753104	1.51844e-256
ENSG00000166033	HTRA1	3.2789	0.750943	1.94843	-0.750943	0
ENSG00000172137	CALB2	1.04657	0.750756	0.621852	-0.750756	6.62248e-76
ENSG00000137177	KIF13A	1.0745	0.749641	0.638949	-0.749641	8.41888e-106
ENSG00000117625	RCOR3	1.15391	0.749034	0.686471	-0.749034	4.56405e-112
ENSG00000087245	MMP2	5.34347	0.748079	3.1817	-0.748079	0
ENSG00000165669	FAM204A	1.32888	0.746042	0.792238	-0.746042	1.07431e-141
ENSG00000140299	BNIP2	2.01922	0.745565	1.2043	-0.745565	4.35279e-181
ENSG00000106723	SPIN1	2.07885	0.744809	1.24052	-0.744809	3.8597e-194
ENSG00000120071	KANSL1	1.03401	0.744139	0.617216	-0.744139	3.53414e-102
ENSG00000235162	C12orf75	1.03841	0.742828	0.620403	-0.742828	2.36076e-110
ENSG00000134986	NREP	1.79983	0.741434	1.07651	-0.741434	2.40389e-183
ENSG00000131871	SELENOS	2.43242	0.740557	1.45582	-0.740557	4.5785e-211
ENSG00000065361	ERBB3	2.10804	0.740536	1.26167	-0.740536	2.61851e-209
ENSG00000175895	PLEKHF2	1.26093	0.739478	0.755148	-0.739478	1.04706e-125
ENSG00000158747	NBL1	4.46513	0.738058	2.67721	-0.738058	0
ENSG00000147677	EIF3H	3.40491	0.736645	2.04348	-0.736645	5.80303e-291
ENSG00000125037	EMC3	1.05724	0.736122	0.634602	-0.736122	4.68601e-101
ENSG00000135390	ATP5MC2	4.58126	0.734001	2.75458	-0.734001	0
ENSG00000109654	TRIM2	1.00969	0.732317	0.607653	-0.732317	9.13763e-88
ENSG00000198373	WWP2	1.2399	0.731917	0.746454	-0.731917	2.02486e-102
ENSG00000163359	COL6A3	10.1666	0.729234	6.13333	-0.729234	0
ENSG00000117595	IRF6	2.00823	0.726632	1.21357	-0.726632	9.96203e-163
ENSG00000125534	PPDPF	22.7588	0.72173	13.8019	-0.72173	0
ENSG00000119048	UBE2B	2.01624	0.721391	1.22284	-0.721391	6.57125e-183
ENSG00000107262	BAG1	1.88002	0.718774	1.14228	-0.718774	3.54869e-176
ENSG00000123349	PFDN5	6.52185	0.71273	3.97974	-0.71273	0
ENSG00000117122	MFAP2	1.00671	0.711641	0.614608	-0.711641	4.55023e-97
ENSG00000115468	EFHD1	4.60009	0.710478	2.81137	-0.710478	0
ENSG00000136888	ATP6V1G1	1.38805	0.709024	0.849034	-0.709024	3.28601e-127
ENSG00000138495	COX17	2.1694	0.707048	1.3289	-0.707048	9.16915e-196
ENSG00000111707	SUDS3	1.02742	0.706758	0.629386	-0.706758	7.14261e-100
ENSG00000164751	PEX2	1.52724	0.706742	0.935676	-0.706742	1.61293e-137
ENSG00000129353	SLC44A2	5.22655	0.7053	3.20575	-0.7053	0
ENSG00000130940	CASZ1	1.27631	0.704795	0.782966	-0.704795	5.01707e-113
ENSG00000165169	DYNLT3	1.03025	0.703433	0.632574	-0.703433	6.07625e-97
ENSG00000166233	ARIH1	1.85444	0.703042	1.1391	-0.703042	6.09572e-159
ENSG00000134107	BHLHE40	2.19796	0.702828	1.35034	-0.702828	2.68131e-201
ENSG00000089289	IGBP1	1.0858	0.702023	0.667346	-0.702023	1.80174e-105
ENSG00000065534	MYLK	1.44752	0.701762	0.889892	-0.701762	8.13439e-137
ENSG00000159216	RUNX1	3.79363	0.701488	2.33296	-0.701488	5.15433e-307
ENSG00000112559	MDFI	1.45521	0.701443	0.894818	-0.701443	2.06178e-114
ENSG00000183978	COA3	1.08784	0.699106	0.669954	-0.699106	9.31816e-104
ENSG00000164944	VIRMA	1.14606	0.697197	0.706756	-0.697197	8.9485e-94
ENSG00000099622	CIRBP	6.75129	0.6957	4.16867	-0.6957	0
ENSG00000148341	SH3GLB2	1.34724	0.695322	0.831937	-0.695322	1.14495e-127
ENSG00000157514	TSC22D3	1.19016	0.69428	0.735443	-0.69428	2.62238e-123
ENSG00000176658	MYO1D	1.01141	0.694101	0.62504	-0.694101	6.29658e-86
ENSG00000106333	PCOLCE	1.62501	0.691604	1.00609	-0.691604	2.72887e-162
ENSG00000122641	INHBA	1.98642	0.69036	1.23095	-0.69036	1.84158e-183
ENSG00000185829	ARL17A	1.17462	0.689602	0.728199	-0.689602	7.32059e-99
ENSG00000166347	CYB5A	3.33382	0.688317	2.06898	-0.688317	1.0383e-283
ENSG00000178935	ZNF552	1.73157	0.687987	1.07477	-0.687987	1.95058e-167
ENSG00000079462	PAFAH1B3	1.28463	0.685627	0.798613	-0.685627	9.46936e-107
ENSG00000166147	FBN1	3.0515	0.684417	1.89888	-0.684417	1.44258e-282
ENSG00000244754	N4BP2L2	2.1603	0.684098	1.34455	-0.684098	8.90771e-179
ENSG00000143742	SRP9	1.42084	0.683878	0.884386	-0.683878	1.08264e-119
ENSG00000140455	USP3	1.17399	0.683103	0.731096	-0.683103	4.86358e-99
ENSG00000254999	BRK1	6.72555	0.682689	4.1904	-0.682689	0
ENSG00000173726	TOMM20	2.8668	0.680044	1.78935	-0.680044	1.80483e-215
ENSG00000090006	LTBP4	1.096	0.679032	0.684443	-0.679032	8.46066e-99
ENSG00000243649	CFB	3.66369	0.677791	2.29036	-0.677791	7.69766e-287
ENSG00000166794	PPIB	7.6676	0.674718	4.80385	-0.674718	0
ENSG00000164615	CAMLG	1.13853	0.674149	0.71342	-0.674149	4.97997e-102
ENSG00000155097	ATP6V1C1	1.45458	0.673984	0.911625	-0.673984	2.5164e-109
ENSG00000160551	TAOK1	1.45662	0.6728	0.913653	-0.6728	1.59799e-119
ENSG00000198231	DDX42	1.84314	0.672739	1.15619	-0.672739	5.9383e-140
ENSG00000113721	PDGFRB	1.58201	0.672576	0.992471	-0.672576	1.00595e-145
ENSG00000135720	DYNC1LI2	1.61685	0.671933	1.01478	-0.671933	2.83823e-117
ENSG00000132386	SERPINF1	4.70319	0.671805	2.95249	-0.671805	0
ENSG00000117906	RCN2	3.20812	0.669081	2.01769	-0.669081	1.04337e-217
ENSG00000108848	LUC7L3	3.9391	0.662632	2.48857	-0.662632	5.24238e-285
ENSG00000243678	NME2	3.58773	0.661875	2.26776	-0.661875	1.0119e-264
ENSG00000147548	NSD3	1.69155	0.660493	1.07013	-0.660493	2.0059e-130
ENSG00000150403	TMCO3	1.20444	0.660135	0.762102	-0.660135	1.56368e-92
ENSG00000255302	EID1	3.0989	0.659231	1.96234	-0.659231	5.49227e-234
ENSG00000159348	CYB5R1	1.29922	0.658116	0.823244	-0.658116	6.71701e-112
ENSG00000124422	USP22	4.07296	0.658069	2.58129	-0.658069	5.5473e-287
ENSG00000164258	NDUFS4	1.49272	0.657325	0.946398	-0.657325	4.59258e-120
ENSG00000182534	MXRA7	2.48985	0.656299	1.57984	-0.656299	7.22252e-202
ENSG00000109572	CLCN3	1.39056	0.654215	0.883517	-0.654215	1.94409e-104
ENSG00000111897	SERINC1	2.22025	0.654098	1.4109	-0.654098	2.29128e-161
ENSG00000162576	MXRA8	1.60555	0.653603	1.02058	-0.653603	7.62268e-142
ENSG00000172057	ORMDL3	1.22704	0.653346	0.780068	-0.653346	4.52618e-104
ENSG00000137331	IER3	2.65431	0.65089	1.69053	-0.65089	6.52232e-196
ENSG00000168137	SETD5	1.85272	0.65087	1.17995	-0.65087	6.22124e-132
ENSG00000132849	PATJ	3.42029	0.6495	2.18054	-0.6495	1.19713e-251
ENSG00000269343	ZNF587B	1.44737	0.64542	0.925244	-0.64542	1.33935e-120
ENSG00000086666	ZFAND6	1.63254	0.640861	1.04695	-0.640861	4.02963e-122
ENSG00000094916	CBX5	1.37675	0.640763	0.882937	-0.640763	3.97137e-103
ENSG00000107796	ACTA2	5.98296	0.639521	3.84094	-0.639521	0
ENSG00000180304	OAZ2	2.23767	0.639244	1.43669	-0.639244	1.05886e-156
ENSG00000123066	MED13L	1.32778	0.634209	0.855409	-0.634209	1.35116e-108
ENSG00000177119	ANO6	1.04123	0.633447	0.671113	-0.633447	7.73247e-86
ENSG00000103145	HCFC1R1	2.00305	0.63344	1.29123	-0.63344	1.06449e-154
ENSG00000054148	PHPT1	2.12138	0.633215	1.36773	-0.633215	3.74698e-169
ENSG00000123416	TUBA1B	1.46839	0.632301	0.947267	-0.632301	1.58435e-106
ENSG00000040341	STAU2	2.51449	0.632127	1.62244	-0.632127	1.3132e-180
ENSG00000281991	TMEM265	1.06618	0.630116	0.68879	-0.630116	2.57428e-85
ENSG00000171621	SPSB1	1.19283	0.62926	0.771085	-0.62926	4.95117e-82
ENSG00000148730	EIF4EBP2	1.05959	0.62908	0.685023	-0.62908	6.93667e-83
ENSG00000129292	PHF20L1	1.23049	0.628756	0.795716	-0.628756	4.93567e-89
ENSG00000168300	PCMTD1	3.14221	0.628401	2.03276	-0.628401	1.54261e-188
ENSG00000134899	ERCC5	1.08046	0.62823	0.698932	-0.62823	4.02377e-76
ENSG00000124767	GLO1	2.31268	0.627813	1.49668	-0.627813	7.92556e-154
ENSG00000131171	SH3BGRL	2.69339	0.625505	1.74588	-0.625505	4.68928e-190
ENSG00000104517	UBR5	2.39554	0.62487	1.55347	-0.62487	5.21227e-158
ENSG00000171150	SOCS5	1.08203	0.623762	0.702119	-0.623762	4.96262e-76
ENSG00000125868	DSTN	4.09273	0.623397	2.65693	-0.623397	5.321e-276
ENSG00000087116	ADAMTS2	1.7369	0.622592	1.12808	-0.622592	1.32536e-133
ENSG00000075151	EIF4G3	1.11185	0.62248	0.722113	-0.62248	4.79404e-83
ENSG00000196136	SERPINA3	8.16884	0.62193	5.30864	-0.62193	0
ENSG00000159461	AMFR	1.26737	0.621797	0.823534	-0.621797	2.74436e-92
ENSG00000151929	BAG3	1.12456	0.621049	0.731096	-0.621049	1.53825e-85
ENSG00000120137	PANK3	1.38773	0.619932	0.902932	-0.619932	8.01889e-102
ENSG00000153914	SREK1	1.00984	0.618228	0.657784	-0.618228	9.1284e-76
ENSG00000109171	SLAIN2	1.10934	0.615751	0.723852	-0.615751	1.93415e-77
ENSG00000142156	COL6A1	8.3639	0.614908	5.46192	-0.614908	0
ENSG00000163875	MEAF6	2.15041	0.614527	1.40453	-0.614527	2.63317e-144
ENSG00000121892	PDS5A	3.02592	0.613609	1.9777	-0.613609	3.09394e-184
ENSG00000070214	SLC44A1	2.04621	0.613308	1.33759	-0.613308	2.42194e-142
ENSG00000157985	AGAP1	1.18357	0.61153	0.774562	-0.61153	1.05885e-80
ENSG00000116132	PRRX1	1.44391	0.610698	0.945528	-0.610698	7.18054e-112
ENSG00000114861	FOXP1	2.13441	0.607921	1.40047	-0.607921	1.01447e-148
ENSG00000156052	GNAQ	1.69202	0.607228	1.1107	-0.607228	1.79202e-119
ENSG00000106483	SFRP4	1.92286	0.606906	1.26254	-0.606906	4.67227e-166
ENSG00000062194	GPBP1	1.35054	0.605486	0.887574	-0.605486	3.94555e-91
ENSG00000071282	LMCD1	1.08988	0.605312	0.716318	-0.605312	7.52456e-80
ENSG00000164323	CFAP97	1.06995	0.604589	0.703568	-0.604589	2.11226e-75
ENSG00000100722	ZC3H14	1.11703	0.603943	0.734863	-0.603943	1.61837e-77
ENSG00000145247	OCIAD2	1.48581	0.602861	0.978273	-0.602861	1.97783e-91
ENSG00000077380	DYNC1I2	1.4334	0.60281	0.94379	-0.60281	9.77994e-99
ENSG00000128989	ARPP19	2.81831	0.600883	1.85831	-0.600883	2.84284e-179
ENSG00000103769	RAB11A	3.32362	0.600301	2.19242	-0.600301	4.34788e-200
ENSG00000111775	COX6A1	11.2757	0.599233	7.44397	-0.599233	0
ENSG00000187164	SHTN1	2.1683	0.599065	1.43148	-0.599065	2.33486e-151
ENSG00000104408	EIF3E	2.99203	0.598203	1.97654	-0.598203	4.02577e-166
ENSG00000269858	EGLN2	2.09298	0.597663	1.38308	-0.597663	7.01059e-142
ENSG00000177565	TBL1XR1	4.81147	0.595736	3.18402	-0.595736	4.01243e-258
ENSG00000133816	MICAL2	2.10961	0.594052	1.39757	-0.594052	3.96795e-145
ENSG00000241484	ARHGAP8	1.10228	0.592749	0.730807	-0.592749	8.48482e-72
ENSG00000145919	BOD1	1.37863	0.592501	0.914233	-0.592501	2.05906e-90
ENSG00000132323	ILKAP	1.15626	0.591957	0.767028	-0.591957	6.13088e-69
ENSG00000197323	TRIM33	1.02287	0.591685	0.678648	-0.591685	2.38657e-66
ENSG00000164695	CHMP4C	1.045	0.59149	0.693426	-0.59149	1.09234e-60
ENSG00000178252	WDR6	1.59347	0.591218	1.05767	-0.591218	1.48152e-107
ENSG00000093183	SEC22C	1.04672	0.588458	0.696034	-0.588458	9.06709e-69
ENSG00000167578	RAB4B	1.04735	0.588122	0.696613	-0.588122	4.89766e-66
ENSG00000114857	NKTR	2.06159	0.587396	1.37207	-0.587396	2.63308e-130
ENSG00000135052	GOLM1	3.41621	0.585499	2.27674	-0.585499	2.08885e-201
ENSG00000179832	MROH1	1.37267	0.585333	0.914812	-0.585333	5.35944e-89
ENSG00000130508	PXDN	2.68539	0.583405	1.79224	-0.583405	1.05115e-166
ENSG00000083312	TNPO1	2.60818	0.581762	1.74269	-0.581762	7.92237e-145
ENSG00000139726	DENR	1.78006	0.581164	1.18981	-0.581164	2.22386e-112
ENSG00000146674	IGFBP3	2.69763	0.581131	1.80326	-0.581131	8.78875e-158
ENSG00000104723	TUSC3	1.13194	0.581036	0.756596	-0.581036	1.22028e-67
ENSG00000132254	ARFIP2	1.15705	0.580459	0.773693	-0.580459	1.14143e-75

## Sheet: TN-Lum Mix
FeatureID	FeatureName	Mix Lum Average	Mix Lum Log2 Fold Change	Mix TN Average	Mix TN Log2 Fold Change	P-Value		GO Biological Processes 2025 (enriched in TN Mix)	P-value	Adjusted p-value	Overlap	Genes
ENSG00000167531	LALBA	0.00125544	-11.0652	3.02639	11.0652	0		Negative Regulation of Viral Process (GO:0048525)	9.6955e-16	1.32913e-12	18/66	IL32;RSAD2;STAT1;MX1;ISG15;IFIH1;ISG20;ZFP36;PLSCR1;ZNFX1;OAS1;SLPI;IFI16;OAS2;OAS3;CCL5;TRIM11;LTF
ENSG00000161055	SCGB3A1	0.0229118	-6.18752	1.68126	6.18752	0		Defense Response to Virus (GO:0051607)	1.08324e-15	1.32913e-12	28/198	IFI6;SAMHD1;IFIT3;IFI44L;IFIH1;GPNMB;IFI16;GBP2;GBP5;RSAD2;STAT1;STAT2;MX2;MX1;ISG15;RNASE1;ISG20;CXCL10;PLSCR1;ZNFX1;PTPRC;OAS1;OAS2;IRF1;OAS3;DDIT4;TRIM11;MYD88
ENSG00000172551	MUCL1	0.526657	-6.09685	36.0616	6.09685	0		Negative Regulation of Viral Genome Replication (GO:0045071)	5.59976e-13	4.5806e-10	14/48	RSAD2;MX1;ISG15;IFIH1;ISG20;PLSCR1;ZNFX1;IFI16;OAS1;SLPI;OAS2;CCL5;OAS3;LTF
ENSG00000189377	CXCL17	0.020087	-6.08497	1.3741	6.08497	0		Defense Response to Bacterium (GO:0042742)	6.34087e-12	3.89013e-09	25/221	WFDC2;JCHAIN;STAB1;CASP4;PI3;GBP2;GBP1;FCER1G;ANXA3;ISG15;HLA-A;LYZ;RNASE1;HLA-E;ZNFX1;SLPI;OAS1;OAS2;OAS3;SELENOP;LCN2;LALBA;S100A8;MYD88;LTF
ENSG00000124102	PI3	0.0150653	-6.05907	1.01478	6.05907	0		Antigen Processing and Presentation of Exogenous Peptide Antigen (GO:0002478)	1.56914e-11	6.56807e-09	11/31	HLA-DMA;HLA-DMB;FCER1G;CTSL;HLA-DRA;HLA-A;IFI30;HLA-F;CTSS;HLA-DPA1;HLA-E
ENSG00000164434	FABP7	0.0316999	-5.66506	1.61635	5.66506	0		Response to Type II Interferon (GO:0034341)	1.60588e-11	6.56807e-09	14/60	GBP5;CD74;CIITA;STAT1;AIF1;CXCL16;NUB1;KYNU;CCL5;UBD;CCL2;GBP2;GBP1;HLA-DPA1
ENSG00000007038	PRSS21	0.0338969	-5.13324	1.19502	5.13324	0		Regulation of Viral Genome Replication (GO:0045069)	6.4002e-11	2.24373e-08	14/66	RSAD2;MX1;ISG15;IFIH1;ISG20;PLSCR1;ZNFX1;OAS1;SLPI;IFI16;OAS2;OAS3;CCL5;LTF
ENSG00000124107	SLPI	1.03181	-4.33047	20.7645	4.33047	0		Response to Cytokine (GO:0034097)	7.05624e-10	2.1645e-07	17/123	CSF1R;CD74;CIITA;STAT1;MX2;MX1;ISG15;CXCL16;NUB1;PLSCR1;IRAK1;UBD;KYNU;SELENOP;CHI3L1;XAF1;MYD88
ENSG00000118849	RARRES1	0.351994	-4.32029	7.03568	4.32029	0		Positive Regulation of Cytokine Production (GO:0001819)	2.14707e-08	5.43602e-06	25/325	CSF1R;CXCL17;AIF1;C3;IFIH1;IRAK1;IFI16;CLEC7A;PLCG2;CYP1B1;HLA-DPA1;IL32;GBP5;CD74;FCER1G;ISG15;HLA-A;HLA-E;CD4;TYROBP;PTPRC;RGCC;IRF1;CHI3L1;MYD88
ENSG00000157765	SLC34A2	0.198046	-4.20391	3.65287	4.20391	0		Interleukin-27-Mediated Signaling Pathway (GO:0070106)	2.21517e-08	5.43602e-06	5/6	OAS1;OAS2;STAT1;OAS3;MX1
ENSG00000110195	FOLR1	0.0646552	-3.952	1.0029	3.952	0		Antigen Processing and Presentation of Exogenous Peptide Antigen via MHC Class II (GO:0019886)	2.55061e-08	5.69017e-06	8/25	HLA-DMA;HLA-DMB;FCER1G;CTSL;HLA-DRA;IFI30;CTSS;HLA-DPA1
ENSG00000167755	KLK6	0.348071	-3.90414	5.21388	3.90414	0		Antigen Processing and Presentation of Peptide Antigen via MHC Class II (GO:0002495)	5.04837e-08	1.03239e-05	8/27	HLA-DMA;HLA-DMB;FCER1G;CTSL;HLA-DRA;IFI30;CTSS;HLA-DPA1
ENSG00000163017	ACTG2	0.262858	-3.84224	3.77255	3.84224	0		Cellular Response to Type II Interferon (GO:0071346)	4.43363e-07	8.36933e-05	9/47	GBP5;STAT1;CCL5;IRF1;CCL2;GBP2;AIF1;GBP1;HLA-DPA1
ENSG00000141750	STAC2	0.0932164	-3.58896	1.12345	3.58896	0		Regulation of Tumor Necrosis Factor Production (GO:0032680)	5.95297e-07	0.000102858	14/131	GSTP1;CLU;CX3CL1;HLA-E;IFIH1;ZFP36;TYROBP;PTPRC;OAS1;CLEC7A;OAS2;OAS3;PLCG2;LTF
ENSG00000189058	APOD	2.78315	-3.00511	22.3481	3.00511	0		Positive Regulation of Immune Response (GO:0050778)	6.28717e-07	0.000102858	12/95	GBP5;CD74;CXCL10;PLSCR1;HLA-DMA;HLA-DMB;PTPRC;RSAD2;CCL5;ITGB2;HLA-DRA;HLA-DPA1
ENSG00000135447	PPP1R1A	0.144219	-2.94714	1.11331	2.94714	0		Granulocyte Chemotaxis (GO:0071621)	7.40297e-07	0.000112568	10/64	CXCL10;CXCL9;FCER1G;CCL5;ITGB2;CCL2;CCL28;CX3CL1;S100A8;VEGFA
ENSG00000006210	CX3CL1	0.22645	-2.93251	1.72994	2.93251	0		Response to Tumor Necrosis Factor (GO:0034612)	7.79811e-07	0.000112568	11/80	NUB1;ZFP36;SFRP1;CCL5;UBD;CHI3L1;CCL2;GBP2;GBP1;TNFRSF21;CXCL16
ENSG00000162078	ZG16B	0.98913	-2.91058	7.43933	2.91058	0		Regulation of Monocyte Chemotactic Protein-1 Production (GO:0071637)	8.68506e-07	0.000118406	5/10	OAS1;CLEC7A;GSTP1;OAS3;APOD
ENSG00000162896	PIGR	0.175919	-2.90059	1.3147	2.90059	0		Regulation of Canonical NF-kappaB Signal Transduction (GO:0043122)	1.01726e-06	0.000131387	20/270	CD74;STAT1;GSTP1;SECTM1;CFLAR;CX3CL1;VEGFA;CD4;IRAK1;CLEC7A;TMSB4X;UBD;NAMPT;TNFSF10;PLCG2;SLC39A8;LTBR;TRIM22;MYD88;LTF
ENSG00000163762	TM4SF18	0.205735	-2.8879	1.52391	2.8879	0		Negative Regulation of Cytokine-Mediated Signaling Pathway (GO:0001960)	1.14673e-06	0.000140703	10/67	TINAGL1;PTPRC;OAS1;OAS3;GSTP1;STAT2;PADI2;ISG15;SAMHD1;PARP14
ENSG00000211899	IGHM	2.97335	-2.86168	21.6159	2.86168	0		Positive Regulation of Type I Interferon Production (GO:0032481)	1.31985e-06	0.000154234	10/68	IFIH1;OAS1;GPNMB;IRAK1;OAS2;STAT1;IRF1;OAS3;ISG15;MYD88
ENSG00000165568	AKR1E2	0.163207	-2.79712	1.13533	2.79712	0		Microglial Cell Activation (GO:0001774)	1.66127e-06	0.000185308	6/19	C1QA;TYROBP;ITGB2;AIF1;CLU;CX3CL1
ENSG00000275714	HIST1H3A	0.20652	-2.61894	1.26949	2.61894	0		Positive Regulation of Macrophage Migration (GO:1905523)	2.33183e-06	0.000240609	6/20	CSF1R;CSF1;CCL5;CXCL17;CCL2;CX3CL1
ENSG00000211893	IGHG2	4.55803	-2.61301	27.8895	2.61301	0		Antimicrobial Humoral Response (GO:0019730)	2.39898e-06	0.000240609	14/147	CXCL9;HLA-A;LYZ;CX3CL1;WFDC2;HLA-E;JCHAIN;CXCL10;SLPI;CCL5;CCL2;PI3;CCL28;LTF
ENSG00000163347	CLDN1	0.289222	-2.46983	1.60302	2.46983	0		Inflammatory Response (GO:0006954)	2.45119e-06	0.000240609	19/261	CSF1R;CXCL9;ITGB2;CYBB;FPR3;LYZ;RNASE1;AIF1;CX3CL1;CXCL10;ELF3;CCL5;NAMPT;CASP4;CHI3L1;CCL2;CCL28;CD44;S100A8
ENSG00000211673	IGLV3-1	1.14371	-2.39636	6.02264	2.39636	0		Cellular Response to Cytokine Stimulus (GO:0071345)	2.90197e-06	0.000269766	20/289	GBP5;CSF1R;STAT1;PIK3R1;AIF1;CX3CL1;SFRP1;ZFP36;CD4;OAS1;IFI16;IRF1;CCL5;CHI3L1;CCL2;SOX9;GBP2;GBP1;TNFRSF21;HLA-DPA1
ENSG00000135374	ELF5	0.607476	-2.39384	3.19358	2.39384	0		Regulation of Cell Migration (GO:0030334)	2.96809e-06	0.000269766	27/479	CSF1R;CSF1;HDAC1;PIK3R3;PRKX;CLDN1;AIF1;CX3CL1;CXCL16;GPNMB;CLEC7A;TMSB4X;CCL5;CYP1B1;CCL2;CD74;MMP7;LMO4;KRT5;RNASE1;VEGFA;CLDN4;SFRP1;CLDN3;ADAM15;TRIP6;SGK1
ENSG00000211675	IGLC1	7.18598	-2.39142	37.7084	2.39142	0		Response to Interleukin-1 (GO:0070555)	3.28162e-06	0.000287301	9/59	SFRP1;IRAK1;CCL5;CHI3L1;CCL2;SOX9;GBP2;GBP1;MYD88
ENSG00000155158	TTC39B	0.433598	-2.35896	2.22516	2.35896	0		Positive Regulation of Cell Migration (GO:0030335)	3.39516e-06	0.000287301	22/344	CSF1R;MMP7;CSF1;ANXA3;PIK3R3;CLDN1;RNASE1;AIF1;CX3CL1;VEGFA;CXCL16;CLDN4;CLDN3;PTPRC;GPNMB;GLIPR2;CLEC7A;CCL5;TRIP6;PLCG2;CCL2;SOX9
ENSG00000211592	IGKC	52.8077	-2.35589	270.365	2.35589	0		Positive Regulation of ERK1 and ERK2 Cascade (GO:0070374)	3.85113e-06	0.000315022	14/153	NOTCH2;CSF1R;CD74;CXCL17;CX3CL1;VEGFA;CD4;PTPRC;GPNMB;GLIPR2;NAMPT;CHI3L1;APOE;CD44
ENSG00000196754	S100A2	0.28216	-2.29955	1.38975	2.29955	0		Positive Regulation of Leukocyte Cell-Cell Adhesion (GO:1903039)	5.86085e-06	0.000463952	8/48	HLA-DMA;HLA-DMB;IRAK1;ITGB2;CCL2;HLA-DRA;CD44;HLA-DPA1
ENSG00000109610	SOD3	0.408646	-2.29013	1.99943	2.29013	0		Positive Regulation of Macrophage Chemotaxis (GO:0010759)	6.44164e-06	0.000493993	5/14	CSF1R;CSF1;CCL5;CXCL17;CCL2
ENSG00000133048	CHI3L1	0.524303	-2.28957	2.5642	2.28957	0		Positive Regulation of Intracellular Signal Transduction (GO:1902533)	6.70773e-06	0.000498812	32/652	CSF1R;SECTM1;PIK3R1;CLU;CX3CL1;IRAK1;CLEC7A;CCL5;UBD;NAMPT;PLCG2;TNFSF10;BID;TRIM22;TGM2;CD74;PRNP;RSAD2;CFLAR;VEGFA;CCDC88A;CD4;PTPRC;TRIP6;RRAGD;SELENOP;CHI3L1;LAMTOR1;LTBR;S100A8;MYD88;LTF
ENSG00000184254	ALDH1A3	0.681704	-2.28328	3.31935	2.28328	0		Cytokine-Mediated Signaling Pathway (GO:0019221)	6.91157e-06	0.000498853	18/255	CSF1R;CXCL9;SPI1;FCER1G;STAT1;MX1;PIK3R1;CX3CL1;CXCL10;CD4;IRAK1;OAS1;OAS2;TMSB4X;OAS3;CCL5;CCL2;MYD88
ENSG00000186081	KRT5	1.21589	-2.25613	5.80965	2.25613	0		Positive Regulation of Tumor Necrosis Factor Production (GO:0032760)	7.50195e-06	0.000525994	10/82	IFIH1;TYROBP;PTPRC;OAS1;OAS2;CLEC7A;OAS3;PLCG2;CLU;HLA-E
ENSG00000115919	KYNU	0.276668	-2.20293	1.27442	2.20293	0		Positive Regulation of Lymphocyte Activation (GO:0051251)	8.04197e-06	0.000548195	8/50	HLA-DMA;TYROBP;HLA-DMB;CLEC7A;CCL2;HLA-DRA;HLA-DPA1;HLA-E
ENSG00000170373	CST1	0.230059	-2.19885	1.0568	2.19885	0		Positive Regulation of Tumor Necrosis Factor Superfamily Cytokine Production (GO:1903557)	1.03835e-05	0.000688679	10/85	IFIH1;TYROBP;PTPRC;OAS1;OAS2;CLEC7A;OAS3;PLCG2;CLU;HLA-E
ENSG00000186160	CYP4Z1	1.90309	-2.18752	8.67058	2.18752	0		Synapse Pruning (GO:0098883)	1.1973e-05	0.000773204	4/8	C1QB;C3;CX3CL1;C1QC
ENSG00000147862	NFIB	1.38867	-2.17349	6.26575	2.17349	0		Cellular Response to Tumor Necrosis Factor (GO:0071356)	1.27959e-05	0.000805154	10/87	ZFP36;SFRP1;STAT1;TMSB4X;CCL5;CHI3L1;CCL2;GBP2;GBP1;TNFRSF21
ENSG00000012223	LTF	3.95856	-2.17281	17.852	2.17281	0		Interferon-Mediated Signaling Pathway (GO:0140888)	1.66603e-05	0.00102211	8/55	OAS1;IRAK1;OAS2;STAT1;IRF1;OAS3;STAT2;MYD88
ENSG00000132465	JCHAIN	1.93605	-2.12425	8.44224	2.12425	0		Regulation of ERK1 and ERK2 Cascade (GO:0070372)	1.82224e-05	0.0010735	16/223	NOTCH2;CD74;CSF1R;GSTP1;CXCL17;CX3CL1;VEGFA;CD4;PTPRC;GPNMB;GLIPR2;NAMPT;CHI3L1;APOE;GBP1;CD44
ENSG00000109861	CTSC	0.447564	-2.11866	1.94437	2.11866	0		Positive Regulation of Macromolecule Biosynthetic Process (GO:0010557)	1.84844e-05	0.0010735	21/355	IL32;CD74;CIITA;CSF1;HDAC1;PIK3R3;MSN;CLU;ACTG2;VEGFA;SLC25A37;PLSCR1;CLDN3;TYROBP;RGCC;CLEC7A;NAMPT;PLCG2;CCL2;SOX9;MYD88
ENSG00000092621	PHGDH	0.405507	-2.00064	1.62331	2.00064	0		Positive Regulation of Leukocyte Chemotaxis (GO:0002690)	1.90887e-05	0.0010735	8/56	CSF1R;CXCL10;CSF1;CCL5;CXCL17;CCL2;AIF1;VEGFA
ENSG00000169245	CXCL10	0.698025	-1.91557	2.63403	1.91557	0		Positive Regulation of Immune System Process (GO:0002684)	1.92477e-05	0.0010735	7/41	CXCL10;HLA-DMA;HLA-DMB;RSAD2;HLA-DRA;HLA-DPA1;VEGFA
ENSG00000211895	IGHA1	6.74626	-1.90297	25.2334	1.90297	0		Positive Regulation of T Cell Activation (GO:0050870)	1.98259e-05	0.00108117	11/111	HLA-DMA;PTPRC;HLA-DMB;CCL5;ACTL6A;NCK2;HLA-DRA;CCL2;HLA-A;AIF1;HLA-DPA1
ENSG00000135373	EHF	0.445681	-1.89448	1.6575	1.89448	0		Cellular Response to Interleukin-1 (GO:0071347)	2.18073e-05	0.00114571	8/57	SFRP1;IRAK1;CCL5;CCL2;SOX9;GBP2;GBP1;MYD88
ENSG00000101057	MYBL2	0.492917	-1.88942	1.82673	1.88942	0		Myeloid Leukocyte Differentiation (GO:0002573)	2.19431e-05	0.00114571	9/74	CSF1R;CD4;SPI1;TYROBP;CSF1;IFI16;UBD;CFLAR;VEGFA
ENSG00000119900	OGFRL1	1.08219	-1.88649	4.00205	1.88649	0		Type I Interferon-Mediated Signaling Pathway (GO:0060337)	2.26885e-05	0.00115995	7/42	IRAK1;OAS1;STAT1;OAS2;STAT2;OAS3;MYD88
ENSG00000183486	MX2	0.343834	-1.87304	1.25993	1.87304	0		Response to Interferon-Beta (GO:0035456)	2.43961e-05	0.00119185	6/29	PLSCR1;IFI16;OAS1;STAT1;IRF1;XAF1
ENSG00000170458	CD14	0.831415	-1.86252	3.02407	1.86252	0		Positive Regulation of MAPK Cascade (GO:0043410)	2.46844e-05	0.00119185	21/362	NOTCH2;CD74;CSF1R;SPI1;CXCL17;TPD52L1;CX3CL1;VEGFA;CD4;PTPRC;GPNMB;GLIPR2;CLEC7A;NAMPT;PLCG2;CHI3L1;APOE;LAMTOR1;LTBR;CD44;MAP3K11
ENSG00000111907	TPD52L1	0.695985	-1.84354	2.49842	1.84354	0		Positive Regulation of Canonical NF-kappaB Signal Transduction (GO:0043123)	2.49062e-05	0.00119185	15/204	CD74;SECTM1;CFLAR;CX3CL1;VEGFA;CD4;IRAK1;CLEC7A;UBD;NAMPT;TNFSF10;LTBR;TRIM22;MYD88;LTF
ENSG00000134326	CMPK2	0.570441	-1.82693	2.02435	1.82693	0		Regulation of Immune Response (GO:0050776)	2.54236e-05	0.00119185	10/94	CXCL10;PLSCR1;HLA-DMA;HLA-DMB;RSAD2;IRF1;INPPL1;HLA-DRA;SAMHD1;HLA-DPA1
ENSG00000151882	CCL28	0.432028	-1.80796	1.51319	1.80796	0		Peptide Antigen Assembly With MHC Protein Complex (GO:0002501)	2.57409e-05	0.00119185	5/18	HLA-DMA;HLA-DMB;HLA-DRA;HLA-A;HLA-DPA1
ENSG00000143013	LMO4	0.934518	-1.80071	3.25647	1.80071	0		Cellular Response to Type I Interferon (GO:0071357)	2.66207e-05	0.00120976	7/43	IRAK1;OAS1;STAT1;OAS2;STAT2;OAS3;MYD88
ENSG00000134321	RSAD2	0.363607	-1.80002	1.2666	1.80002	0		Regulation of Cell Population Proliferation (GO:0042127)	3.04145e-05	0.00135704	34/769	BTG3;CSF1R;CXCL9;TES;CSF1;HDAC1;FOXM1;CLU;AIF1;IFIT3;CX3CL1;GPNMB;CLEC7A;NAMPT;NCK2;CYP1B1;SOX9;STAT1;STAT2;ACTL6A;HMGA1;PLAAT4;VEGFA;CXCL10;CCDC88A;SFRP1;CLDN3;RGCC;BAMBI;FABP7;IRF1;SCGB3A1;ATF5;SGK1
ENSG00000121858	TNFSF10	2.14382	-1.76952	7.31038	1.76952	0		Negative Regulation of Type I Interferon-Mediated Signaling Pathway (GO:0060339)	3.43409e-05	0.00150487	5/19	OAS1;STAT2;OAS3;ISG15;SAMHD1
ENSG00000110721	CHKA	0.356702	-1.73183	1.18517	1.73183	0		Antiviral Innate Immune Response (GO:0140374)	4.07668e-05	0.00175512	8/62	IFIH1;CXCL10;OAS1;GPNMB;OAS2;OAS3;MX1;IFIT3
ENSG00000185479	KRT6B	0.89403	-1.6775	2.86035	1.6775	0		Regulation of Granulocyte Chemotaxis (GO:0071622)	4.50106e-05	0.00189021	5/20	CSF1R;CSF1;CCL5;CXCL17;CCL2
ENSG00000167754	KLK5	0.739454	-1.65067	2.32224	1.65067	0		Positive Regulation of Gene Expression (GO:0010628)	4.54452e-05	0.00189021	23/436	IL32;CD74;CSF1;HDAC1;PIK3R3;NAT10;MSN;PIK3R1;CLU;ACTG2;VEGFA;PLSCR1;CLDN3;RGCC;TYROBP;IFI16;CLEC7A;NAMPT;BCL3;PLCG2;CCL2;SOX9;MYD88
ENSG00000130707	ASS1	1.11326	-1.63554	3.4596	1.63554	0		Negative Regulation of Cytokine Production (GO:0001818)	4.78074e-05	0.00195532	14/191	SRGN;PRNP;RNASE1;CX3CL1;ZFP36;TYROBP;PTPRC;RGCC;GPNMB;BCL3;APOD;XAF1;GBP1;TNFRSF21
ENSG00000116741	RGS2	0.462159	-1.61628	1.41728	1.61628	0		Regulation of T Cell Proliferation (GO:0042129)	5.53799e-05	0.00222791	9/83	TINAGL1;HLA-DMB;PTPRC;GPNMB;CCL5;NCK2;TNFRSF21;HLA-DPA1;HLA-E
ENSG00000173372	C1QA	0.693945	-1.61359	2.12403	1.61359	0		Regulation of Macrophage Chemotaxis (GO:0010758)	5.80742e-05	0.00226213	5/21	CSF1R;CSF1;CCL5;CXCL17;CCL2
ENSG00000108691	CCL2	0.397033	-1.60737	1.21009	1.60737	0		Establishment of Skin Barrier (GO:0061436)	5.80742e-05	0.00226213	5/21	RCAN1;CLDN4;LSR;REXO2;CLDN1
ENSG00000085117	CD82	0.618304	-1.59937	1.87396	1.59937	0		Positive Regulation of Cell Motility (GO:2000147)	6.91919e-05	0.00265308	16/249	CSF1R;MMP7;CSF1;PIK3R3;CLDN1;AIF1;CX3CL1;VEGFA;CXCL16;CLDN4;CLDN3;GPNMB;CLEC7A;CCL5;TRIP6;CCL2
ENSG00000158186	MRAS	0.339283	-1.58715	1.01971	1.58715	3.77517e-293		Regulation of Interleukin-2 Production (GO:0032663)	7.28339e-05	0.00274846	7/50	PRNP;ZFP36;CD4;PTPRC;CLEC7A;PLCG2;GBP1
ENSG00000025039	RRAGD	0.370041	-1.58038	1.10693	1.58038	1.50187e-318		Macrophage Activation (GO:0042116)	7.50394e-05	0.00274846	6/35	C1QA;ITGB2;PLCG2;AIF1;CLU;CX3CL1
ENSG00000173369	C1QB	2.11714	-1.57266	6.2985	1.57266	0		Positive Regulation of Cytokine Production Involved in Immune Response (GO:0002720)	7.50394e-05	0.00274846	6/35	CLEC7A;PLCG2;SECTM1;HLA-A;HLA-F;HLA-E
ENSG00000177575	CD163	0.425908	-1.56865	1.2637	1.56865	0		Regulation of Myoblast Fusion (GO:1901739)	7.92541e-05	0.00284456	4/12	CD53;SCGB3A1;PLEKHO1;CFLAR
ENSG00000107551	RASSF4	0.702733	-1.55715	2.0684	1.55715	0		Regulation of T Cell Activation (GO:0050863)	7.99815e-05	0.00284456	8/68	HLA-DMA;CD4;HLA-DMB;GPNMB;CCL5;CCL2;HLA-DRA;HLA-DPA1
ENSG00000138772	ANXA3	0.461531	-1.55617	1.35758	1.55617	0		Cell Junction Disassembly (GO:0150146)	8.59876e-05	0.00301448	3/5	C1QB;CX3CL1;C1QC
ENSG00000213886	UBD	1.03527	-1.5397	3.01045	1.5397	0		Skin Epidermis Development (GO:0098773)	9.28026e-05	0.00320757	5/23	RCAN1;CLDN4;LSR;REXO2;CLDN1
ENSG00000062038	CDH3	0.676682	-1.53954	1.96756	1.53954	0		Positive Regulation of Interferon-Beta Production (GO:0032728)	0.000103778	0.00353711	6/37	IFIH1;OAS1;OAS2;IRF1;OAS3;ISG15
ENSG00000102879	CORO1A	0.456196	-1.53013	1.31789	1.53013	0		Antibacterial Humoral Response (GO:0019731)	0.000106553	0.00358192	7/53	SLPI;HLA-A;PI3;WFDC2;JCHAIN;HLA-E;LTF
ENSG00000104332	SFRP1	1.50056	-1.52989	4.33384	1.52989	0		Apoptotic Process (GO:0006915)	0.000108231	0.00358917	15/232	NOTCH2;ITGB2;MX1;IFI6;CFLAR;PLSCR1;ADAM15;IRF1;DDIT4;CASP4;TNFSF10;LALBA;BID;MYD88;TNFRSF21
ENSG00000101443	WFDC2	1.97135	-1.52267	5.66506	1.52267	0		MHC Class II Protein Complex Assembly (GO:0002399)	0.000112606	0.00363599	4/13	HLA-DMA;HLA-DMB;HLA-DRA;HLA-DPA1
ENSG00000211897	IGHG3	3.93973	-1.51901	11.2927	1.51901	0		Peptide Antigen Assembly With MHC Class II Protein Complex (GO:0002503)	0.000112606	0.00363599	4/13	HLA-DMA;HLA-DMB;HLA-DRA;HLA-DPA1
ENSG00000136167	LCP1	0.857466	-1.51436	2.45003	1.51436	0		Macrophage Differentiation (GO:0030225)	0.000115238	0.00367266	5/24	CSF1R;CD4;CSF1;CFLAR;VEGFA
ENSG00000111912	NCOA7	0.679821	-1.51362	1.94148	1.51362	0		Regulation of Smooth Muscle Cell Proliferation (GO:0048660)	0.000120263	0.00378366	7/54	HDAC1;STAT1;CCL5;APOD;PIK3R1;APOE;CX3CL1
ENSG00000141574	SECTM1	0.367059	-1.50369	1.04115	1.50369	2.41759e-263		Positive Regulation of Response to Stimulus (GO:0048584)	0.000124251	0.00385965	9/92	IFIH1;CXCL10;SMCHD1;HLA-DMA;HLA-DMB;RSAD2;ACTL6A;HLA-DRA;HLA-DPA1
ENSG00000090382	LYZ	3.04099	-1.48667	8.52337	1.48667	0		Response to Lipopolysaccharide (GO:0032496)	0.000140235	0.00420879	12/161	CXCL10;ZFP36;CXCL9;SLPI;IRAK1;GSTP1;SELENOP;CCL2;GBP2;CCL28;S100A8;MYD88
ENSG00000005001	PRSS22	0.380869	-1.48141	1.06376	1.48141	6.03439e-318		Negative Regulation of Cell Population Proliferation (GO:0008285)	0.000140602	0.00420879	20/379	BTG3;TES;GSTP1;HMGA1;PLAAT4;AIF1;IFIT3;RCAN1;SFRP1;CLDN3;RGCC;GPNMB;FABP7;IRF1;NCK2;CYP1B1;APOD;SOX9;APOE;ATF5
ENSG00000149418	ST14	1.12535	-1.47626	3.13157	1.47626	0		Positive Regulation of Transferase Activity (GO:0051347)	0.000140636	0.00420879	6/39	CD74;CD4;LMO4;DBI;APOE;PLAAT4
ENSG00000159189	C1QC	1.02695	-1.46862	2.84267	1.46862	0		Positive Regulation of Phosphorylation (GO:0042327)	0.000146696	0.00433725	9/94	C3;CSF1R;CD74;CD4;GPNMB;FBH1;LMO4;RNASE1;VEGFA
ENSG00000121039	RDH10	1.35384	-1.45973	3.72445	1.45973	0		Regulation of Osteoclast Development (GO:2001204)	0.000169324	0.00482069	3/6	NOTCH2;TYROBP;LTF
ENSG00000168394	TAP1	1.54811	-1.44935	4.22836	1.44935	0		Positive Regulation of Pyroptotic Inflammatory Response (GO:0140639)	0.000169324	0.00482069	3/6	GBP5;GBP2;GBP1
ENSG00000146386	ABRACL	1.10353	-1.44398	3.00291	1.44398	0		Negative Regulation of Innate Immune Response (GO:0045824)	0.000170209	0.00482069	7/57	OAS1;IFI16;OAS3;STAT2;ISG15;REXO2;SAMHD1
ENSG00000240065	PSMB9	0.699908	-1.43521	1.89308	1.43521	0		Regulation of Apoptotic Process (GO:0042981)	0.000170905	0.00482069	30/704	NOTCH2;HDAC1;GSTP1;IFI6;PIK3R1;CLU;IFIT3;CX3CL1;UBD;TNFSF10;CYP1B1;SOX9;BID;TGM2;CD74;TNFRSF12A;STAT1;ACTL6A;CFLAR;VEGFA;CXCL10;SFRP1;BCL3;AKT1S1;CDK1;ATF5;SGK1;MAP3K11;CD44;LTF
ENSG00000172893	DHCR7	0.954448	-1.43493	2.58101	1.43493	0		Positive Regulation of Lymphocyte Proliferation (GO:0050671)	0.000193601	0.00539884	8/77	CD74;TCF7L1;HLA-DMB;PTPRC;CCL5;NCK2;HLA-DPA1;HLA-E
ENSG00000087266	SH3BP2	0.438306	-1.43226	1.18314	1.43226	1.857334398295e-312		Defense Response to Gram-positive Bacterium (GO:0050830)	0.000201812	0.00556458	9/98	CASP4;HLA-A;LALBA;LYZ;GBP2;RNASE1;MYD88;HLA-E;LTF
ENSG00000122694	GLIPR2	0.600728	-1.43204	1.62128	1.43204	0		Defense Response to Protozoan (GO:0042832)	0.000208009	0.0056717	4/15	CLEC7A;GBP2;GBP1;MYD88
ENSG00000140105	WARS	1.28243	-1.43099	3.45844	1.43099	0		Neutrophil Chemotaxis (GO:0030593)	0.00024505	0.00660828	6/43	CXCL10;CXCL9;FCER1G;ITGB2;CCL28;S100A8
ENSG00000136295	TTYH3	0.926986	-1.40226	2.45061	1.40226	0		Regulation of Superoxide Anion Generation (GO:0032928)	0.000272818	0.00719889	4/16	TYROBP;CLEC7A;GSTP1;ITGB2
ENSG00000181617	FDCSP	5.20474	-1.39871	13.7251	1.39871	0		Positive Regulation of Superoxide Anion Generation (GO:0032930)	0.000272818	0.00719889	4/16	TYROBP;CLEC7A;GSTP1;ITGB2
ENSG00000178372	CALML5	0.811485	-1.3934	2.13215	1.3934	0		Cellular Response to Lipopolysaccharide (GO:0071222)	0.000282478	0.00737448	10/125	CXCL10;ZFP36;CXCL9;IRAK1;GSTP1;PLCG2;CCL2;GBP2;CCL28;MYD88
ENSG00000134250	NOTCH2	1.65844	-1.38105	4.32022	1.38105	0		Antigen Processing and Presentation of Exogenous Peptide Antigen via MHC Class I (GO:0042590)	0.000291753	0.00745794	3/7	FCER1G;HLA-A;IFI30
ENSG00000122862	SRGN	1.07246	-1.37275	2.77776	1.37275	0		Positive Regulation of Monocyte Chemotactic Protein-1 Production (GO:0071639)	0.000291753	0.00745794	3/7	OAS1;CLEC7A;OAS3
ENSG00000204267	TAP2	0.765034	-1.3708	1.97886	1.3708	0		Endothelial Cell Migration (GO:0043542)	0.000316165	0.00791702	6/45	S100A2;STAT1;CYP1B1;PRKX;S100A8;VEGFA
ENSG00000135372	NAT10	0.755618	-1.36029	1.94032	1.36029	0		Positive Regulation of Cell-Matrix Adhesion (GO:0001954)	0.000316165	0.00791702	6/45	SFRP1;CSF1;RNASE1;CCL28;CX3CL1;VEGFA
ENSG00000211896	IGHG1	18.9551	-1.35301	48.4262	1.35301	0		Positive Regulation of Protein-Containing Complex Assembly (GO:0031334)	0.000339389	0.00841275	9/105	GBP5;CLEC7A;PLCG2;ISG15;BID;GBP2;CLU;MYD88;VEGFA
ENSG00000211900	IGHJ6	2.36917	-1.34642	6.02524	1.34642	0		Positive Chemotaxis (GO:0050918)	0.000350944	0.00859628	4/17	GPNMB;CORO1A;CX3CL1;VEGFA
ENSG00000111341	MGP	14.7809	-1.33865	37.3882	1.33865	0		T Cell Differentiation (GO:0030217)	0.000357302	0.00859628	6/46	CD4;SPI1;FCER1G;PTPRC;PIK3R3;PIK3R1
ENSG00000091490	SEL1L3	0.412569	-1.33031	1.03768	1.33031	1.52386e-259		Mononuclear Cell Differentiation (GO:1903131)	0.000357302	0.00859628	6/46	CSF1R;CD4;CSF1;IFI16;CFLAR;VEGFA
ENSG00000142910	TINAGL1	0.403153	-1.32855	1.01276	1.32855	2.52554e-250		Regulation of Innate Immune Response (GO:0045088)	0.000415277	0.00989408	8/86	GBP5;PLSCR1;IFI16;IRF1;CCL5;REXO2;SAMHD1;HLA-E
ENSG00000172201	ID4	0.886027	-1.32202	2.2156	1.32202	0		Proteolysis (GO:0006508)	0.000420198	0.00991506	17/321	SRGN;ST14;TINAGL1;MMP7;PCSK7;PRSS22;CTSS;WFDC2;PRSS21;ADAM15;PITRM1;CTSL;ANPEP;UBD;CASP4;LAP3;CTSC
ENSG00000278637	HIST1H4A	1.10589	-1.31942	2.76037	1.31942	0		Neuron Maturation (GO:0042551)	0.00044386	0.0103736	4/18	C3;C1QA;CX3CL1;B4GALT5
ENSG00000101347	SAMHD1	0.788573	-1.31861	1.96727	1.31861	0		Regulation of Interleukin-23 Production (GO:0032667)	0.000459623	0.0106407	3/8	PLCG2;RNASE1;MYD88
ENSG00000143546	S100A8	2.05045	-1.3104	5.08609	1.3104	0		Positive Regulation of Smooth Muscle Cell Proliferation (GO:0048661)	0.000506247	0.0116106	6/49	HDAC1;STAT1;CCL5;PIK3R1;AIF1;CX3CL1
ENSG00000100979	PLTP	0.640274	-1.30379	1.581	1.30379	0		Response to Fibroblast Growth Factor (GO:0071774)	0.000553065	0.0123384	4/19	ZFP36;CCL5;CD44;IER2
ENSG00000119280	C1orf198	1.70708	-1.30378	4.21503	1.30378	0		Endolysosomal Toll-Like Receptor Signaling Pathway (GO:0140894)	0.000553065	0.0123384	4/19	IRAK1;OAS1;UNC93B1;MYD88
ENSG00000188042	ARL4C	0.576875	-1.3021	1.42278	1.3021	0		Host-Mediated Suppression of Symbiont Invasion (GO:0046597)	0.000553065	0.0123384	4/19	CD74;CIITA;TRIM11;LY6E
ENSG00000111331	OAS3	0.885242	-1.29664	2.17503	1.29664	0		Neutrophil Migration (GO:1990266)	0.000565349	0.0124988	6/50	CXCL10;CXCL9;FCER1G;ITGB2;CCL28;S100A8
ENSG00000179583	CIITA	0.603867	-1.29317	1.48016	1.29317	0		Regulation of Protein Phosphorylation (GO:0001932)	0.000586496	0.0128506	10/137	C3;CSF1R;CD74;CD4;GPNMB;FBH1;STAT2;ITGB2;RNASE1;VEGFA
ENSG00000164975	SNAPC3	0.917099	-1.29123	2.24487	1.29123	0		Positive Regulation of Apoptotic Signaling Pathway (GO:2001235)	0.000612813	0.013207	7/70	TNFRSF12A;TNFSF10;LTBR;BID;TPD52L1;CLU;S100A8
ENSG00000136111	TBC1D4	0.409744	-1.28772	1.00059	1.28772	7.07399e-223		Regulation of Interleukin-6 Production (GO:0032675)	0.000621875	0.013207	9/114	IFIH1;CD74;TYROBP;GPNMB;CLEC7A;PLCG2;AIF1;MYD88;CX3CL1
ENSG00000276410	HIST1H2BB	0.694101	-1.28226	1.68851	1.28226	0		T Cell Activation (GO:0042110)	0.000621875	0.013207	9/114	CD74;CD4;PTPRC;CLEC7A;NCK2;PIK3R3;MSN;PIK3R1;CD44
ENSG00000107959	PITRM1	0.839576	-1.27565	2.03305	1.27565	0		Regulation of Interferon-Beta Production (GO:0032648)	0.000629672	0.013207	6/51	IFIH1;OAS1;OAS2;IRF1;OAS3;ISG15
ENSG00000204642	HLA-F	1.76672	-1.27464	4.27502	1.27464	0		Positive Regulation of Leukocyte Mediated Cytotoxicity (GO:0001912)	0.000629672	0.013207	6/51	SPI1;TYROBP;HLA-DRA;HLA-A;HLA-F;HLA-E
ENSG00000172243	CLEC7A	0.607476	-1.27238	1.4677	1.27238	8.51118e-281		Phagocytosis (GO:0006909)	0.000667911	0.0135436	7/71	TYROBP;ANXA3;ITGB2;AIF1;CORO1A;MYD88;TGM2
ENSG00000163435	ELF3	1.86449	-1.25614	4.4541	1.25614	0		Regulation of Gene Expression (GO:0010468)	0.000672592	0.0135436	40/1127	NOTCH2;SPI1;CSF1;HDAC1;PIK3R3;CLU;AIF1;ACTG2;CLEC7A;NAMPT;PLCG2;CCL2;SLC39A8;SOX9;APOE;TEAD2;TRIM22;IL32;CD74;TCF7L1;ACTL6A;HMGA1;MSN;PARP14;ATP1B1;NFKB2;VEGFA;SLC25A37;PLSCR1;SFRP1;CLDN3;PTPRC;MAFB;RGCC;TYROBP;HNRNPF;ATF5;MYD88;TRIM11;LTF
ENSG00000121691	CAT	0.704145	-1.2516	1.67691	1.2516	0		Regulation of Respiratory Burst (GO:0060263)	0.000678837	0.0135436	3/9	CLEC7A;RNASE1;JCHAIN
ENSG00000182054	IDH2	1.65577	-1.2507	3.94062	1.2507	0		Neuron Remodeling (GO:0016322)	0.000678837	0.0135436	3/9	C3;C1QA;CX3CL1
ENSG00000074219	TEAD2	0.505942	-1.24529	1.19966	1.24529	1.35029e-283		Positive Regulation of Monocyte Differentiation (GO:0045657)	0.000678837	0.0135436	3/9	CD74;CD4;CSF1
ENSG00000179403	VWA1	1.04453	-1.24177	2.4706	1.24177	0		Regulation of CD8-positive, Alpha-Beta T Cell Activation (GO:2001185)	0.000678837	0.0135436	3/9	IRF1;HLA-A;HLA-E
ENSG00000165795	NDRG2	1.38962	-1.23748	3.27704	1.23748	0		Positive Regulation of Mononuclear Cell Migration (GO:0071677)	0.000729754	0.0143265	5/35	CXCL10;CSF1;CCL5;CXCL17;AIF1
ENSG00000073849	ST6GAL1	0.717327	-1.22958	1.68242	1.22958	0		Regulation of T Cell Mediated Cytotoxicity (GO:0001914)	0.000729754	0.0143265	5/35	PTPRC;HLA-DRA;HLA-A;HLA-F;HLA-E
ENSG00000189143	CLDN4	2.35834	-1.22157	5.50046	1.22157	0		Negative Regulation of Epithelial Cell Proliferation (GO:0050680)	0.000789859	0.0153834	7/73	RCAN1;SFRP1;RGCC;STAT1;NFIB;SOX9;APOE
ENSG00000105835	NAMPT	0.567459	-1.21441	1.31702	1.21441	2.24953e-319		Antigen Processing and Presentation of Endogenous Peptide Antigen (GO:0002483)	0.000826435	0.0159691	4/21	HLA-DRA;HLA-A;HLA-F;HLA-E
ENSG00000198959	TGM2	0.526186	-1.21152	1.21878	1.21152	1.66172e-246		Regulation of Type I Interferon-Mediated Signaling Pathway (GO:0060338)	0.000833185	0.0159737	5/36	OAS1;STAT2;OAS3;ISG15;SAMHD1
ENSG00000275713	HIST1H2BH	1.39134	-1.19179	3.17881	1.19179	0		Positive Regulation of Chemokine Production (GO:0032722)	0.000857093	0.0163047	6/54	CSF1R;CD74;OAS1;CLEC7A;OAS3;AIF1
ENSG00000152558	TMEM123	3.95275	-1.18915	9.01425	1.18915	0		Positive Regulation of Lipid Transport (GO:0032370)	0.000954875	0.0180251	3/10	GPNMB;DBI;APOE
ENSG00000026508	CD44	6.6667	-1.1888	15.1997	1.1888	0		Positive Regulation of Protein Modification Process (GO:0031401)	0.000993258	0.0183343	8/98	C3;CSF1R;CD74;CD4;GPNMB;FBH1;RNASE1;VEGFA
ENSG00000154451	GBP5	0.488209	-1.18712	1.11186	1.18712	9.1807e-200		Cell Migration Involved in Sprouting Angiogenesis (GO:0002042)	0.00099367	0.0183343	4/22	EHD4;PIK3R3;EPHB4;VEGFA
ENSG00000118898	PPL	0.47644	-1.185	1.08346	1.185	8.3775e-200		Cellular Response to Interferon-Beta (GO:0035458)	0.00099367	0.0183343	4/22	IFI16;OAS1;STAT1;IRF1
ENSG00000129455	KLK8	0.475184	-1.18068	1.07737	1.18068	5.39716e-156		Positive Regulation of DNA-binding Transcription Factor Activity (GO:0051091)	0.00105418	0.0193057	11/174	TCF7L1;RGCC;IRAK1;ANXA3;PLCG2;CFLAR;CLU;TRIM22;S100A8;MYD88;LTF
ENSG00000165168	CYBB	0.91192	-1.17156	2.05449	1.17156	0		Positive Regulation of Interleukin-6 Production (GO:0032755)	0.0010862	0.0197448	7/77	IFIH1;CD74;TYROBP;CLEC7A;PLCG2;AIF1;MYD88
ENSG00000170312	CDK1	0.500293	-1.1709	1.12664	1.1709	1.17734e-184		Negative Regulation of Interleukin-2 Production (GO:0032703)	0.00118333	0.0211962	4/23	PRNP;ZFP36;PTPRC;GBP1
ENSG00000182934	SRPRA	1.86292	-1.16871	4.18866	1.16871	0		Positive Regulation of Cell-Substrate Junction Organization (GO:0150117)	0.00118333	0.0211962	4/23	SFRP1;PIK3R1;RNASE1;VEGFA
ENSG00000129538	RNASE1	1.13617	-1.16428	2.54681	1.16428	0		Negative Regulation of T Cell Proliferation (GO:0042130)	0.00120933	0.0211978	5/39	PRNP;TINAGL1;GPNMB;TNFRSF21;HLA-E
ENSG00000206503	HLA-A	3.40758	-1.15944	7.61262	1.15944	0		Positive Regulation of Extrinsic Apoptotic Signaling Pathway (GO:2001238)	0.00120933	0.0211978	5/39	SFRP1;TNFRSF12A;TNFSF10;LTBR;BID
ENSG00000119917	IFIT3	1.04735	-1.15823	2.33789	1.15823	0		Positive Regulation of Intrinsic Apoptotic Signaling Pathway (GO:2001244)	0.00120933	0.0211978	5/39	FBH1;NCK2;BID;CLU;S100A8
ENSG00000197943	PLCG2	0.503588	-1.14689	1.11533	1.14689	3.28874e-170		Cellular Response to Lipid (GO:0071396)	0.00126889	0.0217299	13/234	CXCL9;GSTP1;MSN;CXCL10;SFRP1;ZFP36;ADAM15;PLCG2;CCL2;SOX9;GBP2;CCL28;MYD88
ENSG00000203747	FCGR3A	1.15705	-1.14539	2.55985	1.14539	0		Arginine Metabolic Process (GO:0006525)	0.00129281	0.0217299	3/11	TINAGL1;SLC39A8;ASS1
ENSG00000117115	PADI2	1.03244	-1.14417	2.28225	1.14417	0		Central Nervous System Myelination (GO:0022010)	0.00129281	0.0217299	3/11	CLU;SOX10;B4GALT5
ENSG00000221963	APOL6	0.599316	-1.1426	1.32339	1.1426	7.56626e-229		Macrophage Chemotaxis (GO:0048246)	0.00129281	0.0217299	3/11	CCL5;CXCL17;CCL2
ENSG00000160613	PCSK7	0.51426	-1.13527	1.12982	1.13527	6.03649e-221		Monocyte Differentiation (GO:0030224)	0.00129281	0.0217299	3/11	CSF1R;IFI16;VEGFA
ENSG00000094755	GABRP	7.24734	-1.13397	15.9074	1.13397	0		Positive Regulation of Myeloid Leukocyte Mediated Immunity (GO:0002888)	0.00129281	0.0217299	3/11	SPI1;TYROBP;ITGB2
ENSG00000159200	RCAN1	0.514574	-1.12994	1.12635	1.12994	3.56507e-192		Regulation of Interleukin-1 Beta Production (GO:0032651)	0.00157214	0.0262451	7/82	GBP5;TYROBP;IFI16;CLEC7A;GSTP1;CX3CL1;MYD88
ENSG00000204472	AIF1	0.589429	-1.12883	1.2892	1.12883	1.93975e-220		Positive Regulation of Inflammasome-Mediated Signaling Pathway (GO:0141087)	0.00163606	0.0271276	4/25	GBP5;PLCG2;GBP2;MYD88
ENSG00000265808	SEC22B	1.10526	-1.1248	2.41062	1.1248	0		Negative Regulation of Cell Migration (GO:0030336)	0.00165229	0.027213	11/184	CD74;SFRP1;CLDN3;ADAM15;HDAC1;ARHGDIB;TACSTD2;CYP1B1;APOE;RNASE1;CX3CL1
ENSG00000025708	TYMP	1.39087	-1.11558	3.01422	1.11558	0		Intracellular Copper Ion Homeostasis (GO:0006878)	0.00169733	0.0272382	3/12	PRNP;ARF1;CP
ENSG00000182580	EPHB3	1.03448	-1.10252	2.22169	1.10252	0		Macrophage Migration (GO:1905517)	0.00169733	0.0272382	3/12	CCL5;CXCL17;CCL2
ENSG00000143119	CD53	0.53827	-1.09766	1.15214	1.09766	2.36971e-187		Negative Regulation of Cell Cycle Phase Transition (GO:1901988)	0.00169733	0.0272382	3/12	RGCC;TMSB4X;ATF5
ENSG00000184292	TACSTD2	2.9892	-1.09646	6.39267	1.09646	0		Regulation of Receptor-Mediated Endocytosis (GO:0048259)	0.00169823	0.0272382	5/42	C3;ARF1;APOC1;CLU;RNASE1
ENSG00000115267	IFIH1	0.774136	-1.09635	1.65547	1.09635	1.001e-239		Negative Regulation of Lymphocyte Proliferation (GO:0050672)	0.00188943	0.0297323	5/43	TINAGL1;TYROBP;GPNMB;TNFRSF21;HLA-E
ENSG00000163131	CTSS	1.01236	-1.09346	2.16054	1.09346	0		Blood Vessel Endothelial Cell Migration (GO:0043534)	0.00190219	0.0297323	4/26	EHD4;PIK3R3;EPHB4;VEGFA
ENSG00000277734	TRAC	0.487111	-1.09279	1.03912	1.09279	1.50624e-183		Positive Regulation of Interleukin-2 Production (GO:0032743)	0.00190219	0.0297323	4/26	CD4;PTPRC;CLEC7A;PLCG2
ENSG00000106049	HIBADH	0.766446	-1.08938	1.63113	1.08938	3.8054e-274		Regulation of T Cell Migration (GO:2000404)	0.00190219	0.0297323	4/26	CXCL10;CCL5;APOD;AIF1
ENSG00000127951	FGL2	0.692061	-1.08776	1.47118	1.08776	3.56277e-228		Positive Regulation of Mitotic Cell Cycle Phase Transition (GO:1901992)	0.00209181	0.0321201	6/64	CDC20;RRM2;RGCC;UBE2C;CDK1;AIF1
ENSG00000198682	PAPSS2	0.58425	-1.07929	1.23472	1.07929	8.82444e-223		Positive Regulation of Phagocytosis (GO:0050766)	0.00209181	0.0321201	6/64	C3;FCER1G;PTPRC;CLEC7A;PLCG2;CCL2
ENSG00000081692	JMJD4	0.654241	-1.07885	1.38222	1.07885	6.73455e-223		Ag Processing and Presentation of Endogenous Pep Ag via MHC Cls I via ER Pway (GO:0002484)	0.00217275	0.0321201	3/13	HLA-A;HLA-F;HLA-E
ENSG00000165507	DEPP1	0.65738	-1.07708	1.38714	1.07708	3.38103e-232		Ag Processing and Presentation of Endogenous Pep Ag via MHC Cls I via ER Pway, TAP-ind (GO:0002486)	0.00217275	0.0321201	3/13	HLA-A;HLA-F;HLA-E
ENSG00000110077	MS4A6A	0.946759	-1.07663	1.99711	1.07663	2.6855229347e-312		Antigen Processing and Presentation of Endogenous Peptide Antigen via MHC Class Ib (GO:0002476)	0.00217275	0.0321201	3/13	HLA-A;HLA-F;HLA-E
ENSG00000157601	MX1	1.78618	-1.07302	3.75835	1.07302	0		Antigen Processing and Presentation of Peptide Antigen via MHC Class Ib (GO:0002428)	0.00217275	0.0321201	3/13	HLA-A;HLA-F;HLA-E
ENSG00000145860	RNF145	0.760169	-1.07252	1.59897	1.07252	5.68864e-283		Positive Regulation by Symbiont of Entry Into Host (GO:0075294)	0.00217275	0.0321201	3/13	CD74;CD4;TRIM11
ENSG00000120885	CLU	5.32024	-1.07142	11.182	1.07142	0		Positive Regulation of Viral Entry Into Host Cell (GO:0046598)	0.00217275	0.0321201	3/13	CD74;CD4;TRIM11
ENSG00000187608	ISG15	2.39381	-1.07101	5.02987	1.07101	0		Regulation of Branching Involved in Ureteric Bud Morphogenesis (GO:0090189)	0.00217275	0.0321201	3/13	TACSTD2;SOX9;VEGFA
ENSG00000136950	ARPC5L	0.942836	-1.06895	1.97828	1.06895	2.96403e-306		Regulation of Extrinsic Apoptotic Signaling Pathway (GO:2001236)	0.002265	0.0330851	6/65	TNFRSF12A;GSTP1;TNFSF10;CFLAR;LTBR;BID
ENSG00000117461	PIK3R3	0.91349	-1.06883	1.91656	1.06883	0		Positive Regulation of T Cell Proliferation (GO:0042102)	0.002265	0.0330851	6/65	HLA-DMB;PTPRC;CCL5;NCK2;AIF1;HLA-DPA1
ENSG00000068878	PSME4	0.899366	-1.06401	1.88062	1.06401	1.16444e-274		Regulation of Nitric Oxide Biosynthetic Process (GO:0045428)	0.00231839	0.033271	5/45	CLEC7A;APOE;CLU;RNASE1;ASS1
ENSG00000010610	CD4	0.536858	-1.06024	1.11968	1.06024	1.79401e-178		Extracellular Matrix Disassembly (GO:0022617)	0.00231839	0.033271	5/45	MMP7;ADAM15;KLK5;CTSS;KLK6
ENSG00000254726	MEX3A	0.488837	-1.05803	1.01797	1.05803	2.27666e-158		Regulation of B Cell Proliferation (GO:0030888)	0.00231839	0.033271	5/45	CD74;TCF7L1;PTPRC;TYROBP;TNFRSF21
ENSG00000152284	TCF7L1	0.50045	-1.05463	1.0397	1.05463	1.42729e-170		Negative Regulation of Apoptotic Process (GO:0043066)	0.00233377	0.0332969	20/475	NOTCH2;CD74;HDAC1;GSTP1;IFI6;PIK3R3;CFLAR;PIK3R1;CLU;IFIT3;CX3CL1;VEGFA;SFRP1;BCL3;CDK1;CCL2;SOX9;ATF5;CD44;LTF
ENSG00000125347	IRF1	0.755147	-1.05117	1.56506	1.05117	4.1365e-263		Positive Regulation of Apoptotic Process (GO:0043065)	0.00240574	0.0341254	15/313	PRNP;TNFRSF12A;CFLAR;TPD52L1;CLU;SFRP1;RGCC;UBD;CASP4;TNFSF10;CYP1B1;CCL2;BID;MAP3K11;TGM2
ENSG00000138642	HERC6	0.56997	-1.04741	1.17822	1.04741	7.14442e-164		Positive Regulation of G Protein-Coupled Receptor Signaling Pathway (GO:0045745)	0.0025215	0.0355618	4/28	C3;CCL5;KLK5;KLK6
ENSG00000160255	ITGB2	0.589429	-1.04163	1.21357	1.04163	1.14558e-200		Regulation of Interleukin-10 Production (GO:0032653)	0.00255755	0.0356604	5/46	TYROBP;CLEC7A;PLCG2;ISG15;TNFRSF21
ENSG00000184371	CSF1	0.570284	-1.03986	1.17271	1.03986	5.19654e-180		Regulation of Calcium-Mediated Signaling (GO:0050848)	0.00255755	0.0356604	5/46	PRNP;PTPRC;CLEC7A;PLCG2;GBP1
ENSG00000147065	MSN	1.25999	-1.03722	2.58622	1.03722	0		Cell-Cell Junction Maintenance (GO:0045217)	0.00272303	0.0375412	3/14	CSF1R;RCAN1;CLDN3
ENSG00000160932	LY6E	3.90567	-1.03716	8.01627	1.03716	0		Positive Regulation of Syncytium Formation by Plasma Membrane Fusion (GO:0060143)	0.00272303	0.0375412	3/14	CD53;TYROBP;SCGB3A1
ENSG00000126878	AIF1L	0.567145	-1.03709	1.16402	1.03709	1.52704e-152		Negative Regulation of Programmed Cell Death (GO:0043069)	0.0027664	0.0379259	17/382	NOTCH2;CD74;HDAC1;GSTP1;IFI6;PIK3R1;CFLAR;IFIT3;CX3CL1;VEGFA;SFRP1;BCL3;CDK1;SOX9;ATF5;CD44;LTF
ENSG00000136235	GPNMB	1.76515	-1.03535	3.61839	1.03535	0		Chemokine-Mediated Signaling Pathway (GO:0070098)	0.00281411	0.0381537	5/47	CXCL10;CXCL9;CCL5;CCL2;CX3CL1
ENSG00000081237	PTPRC	1.13225	-1.03323	2.3176	1.03323	0		Positive Regulation of T Cell Mediated Immunity (GO:0002711)	0.00281411	0.0381537	5/47	SECTM1;HLA-DRA;HLA-A;HLA-F;HLA-E
ENSG00000242574	HLA-DMB	1.0734	-1.03241	2.1959	1.03241	0		Positive Regulation of Cell Adhesion (GO:0045785)	0.00303797	0.0409625	7/92	CCL5;RSU1;REXO2;RNASE1;LMNB2;TGM2;VEGFA
ENSG00000166825	ANPEP	0.565733	-1.03168	1.15677	1.03168	3.36027e-189		Cellular Response to Chemokine (GO:1990869)	0.00308876	0.0411817	5/48	CXCL10;CXCL9;CCL5;CCL2;CX3CL1
ENSG00000177409	SAMD9L	0.829061	-1.01704	1.67807	1.01704	2.53165e-258		Positive Regulation of Innate Immune Response (GO:0045089)	0.00308876	0.0411817	5/48	GBP5;PLSCR1;SPI1;CCL5;HLA-E
ENSG00000146072	TNFRSF21	0.554277	-1.01679	1.12171	1.01679	1.11682e-165		Positive Regulation of Protein Phosphorylation (GO:0001934)	0.00310457	0.0411817	10/171	C3;CSF1R;CD74;CD4;PTPRC;GPNMB;FBH1;CHI3L1;RNASE1;VEGFA
ENSG00000184216	IRAK1	1.38695	-1.01484	2.80297	1.01484	0		Positive Regulation of Calcium-Mediated Signaling (GO:0050850)	0.00326669	0.0424152	4/30	PRNP;PTPRC;CLEC7A;PLCG2
ENSG00000015475	BID	0.505158	-1.01476	1.02087	1.01476	1.59554e-147		Positive Regulation of Nitric Oxide Biosynthetic Process (GO:0045429)	0.00326669	0.0424152	4/30	CLEC7A;APOE;CLU;ASS1
ENSG00000082074	FYB1	0.503902	-1.01261	1.01681	1.01261	1.41383e-144		Positive Regulation of Response to Wounding (GO:1903036)	0.00326669	0.0424152	4/30	CLDN4;CLDN3;CLEC7A;CLDN1
ENSG00000161921	CXCL16	0.619246	-1.01154	1.24863	1.01154	5.9818e-168		Regulation of Cell Morphogenesis (GO:0022604)	0.00326669	0.0424152	4/30	CLDN4;CLDN3;CD44;BCL9L
ENSG00000135929	CYP27A1	0.628034	-1.01116	1.26602	1.01116	1.3692e-175		Regulation of Monocyte Differentiation (GO:0045655)	0.00335179	0.0427835	3/15	CD74;CD4;CSF1
ENSG00000183943	PRKX	0.694729	-1.01028	1.3996	1.01028	3.6817e-181		Retinal Metabolic Process (GO:0042574)	0.00335179	0.0427835	3/15	ALDH1A3;RDH10;CYP1B1
ENSG00000133106	EPSTI1	0.771625	-1.00904	1.55318	1.00904	2.03351e-219		Copper Ion Homeostasis (GO:0055070)	0.00335179	0.0427835	3/15	PRNP;ARF1;CP
ENSG00000066336	SPI1	0.681076	-0.998014	1.36048	0.998014	5.09683e-189		Cellular Component Disassembly (GO:0022411)	0.00338223	0.0427835	5/49	MMP7;ADAM15;KLK5;CTSS;KLK6
ENSG00000170525	PFKFB3	0.80254	-0.996371	1.60128	0.996371	7.12979e-230		Regulation of Wound Healing (GO:0061041)	0.00338223	0.0427835	5/49	CLDN4;CLDN3;TNFRSF12A;CLEC7A;CLDN1
ENSG00000125730	C3	3.93345	-0.994719	7.83922	0.994719	0		Collagen Catabolic Process (GO:0030574)	0.00369008	0.0459668	4/31	MMP7;CTSL;CTSS;KLK6
ENSG00000250722	SELENOP	1.54341	-0.992393	3.07101	0.992393	0		Leukocyte Cell-Cell Adhesion (GO:0007159)	0.00369008	0.0459668	4/31	CCL5;ITGB2;SELENOP;MSN
ENSG00000133321	PLAAT4	2.0153	-0.990384	4.00437	0.990384	0		Positive Regulation of Nitric Oxide Metabolic Process (GO:1904407)	0.00369008	0.0459668	4/31	CLEC7A;APOE;CLU;ASS1
ENSG00000065154	OAT	1.62187	-0.984107	3.20865	0.984107	0		Negative Regulation of Cellular Process (GO:0048523)	0.00382337	0.0473866	21/531	BTG3;TES;ACTL6A;TACSTD2;HMGA1;ENO1;CLU;PLAAT4;IFIT3;SFRP1;CLDN3;RGCC;GPNMB;ADAM15;FABP7;IRF1;NCK2;CYP1B1;SCGB3A1;ATF5;TNFRSF21
ENSG00000204103	MAFB	0.614381	-0.982522	1.21415	0.982522	2.07429e-179		Positive Regulation of Actin Filament Bundle Assembly (GO:0032233)	0.00402843	0.0475038	5/51	CCDC88A;SFRP1;RGCC;RNASE1;CX3CL1
ENSG00000171346	KRT15	3.60547	-0.980968	7.1174	0.980968	0		Ruffle Organization (GO:0031529)	0.00406233	0.0475038	3/16	CSF1R;RNASE1;AIF1L
ENSG00000175166	PSMD2	1.01283	-0.977858	1.99508	0.977858	3.58462e-285		Negative Regulation of Amyloid-Beta Formation (GO:1902430)	0.00406233	0.0475038	3/16	PRNP;APOE;CLU
ENSG00000010327	STAB1	0.517712	-0.976078	1.01855	0.976078	6.29086e-149		Positive Regulation of Cell-Substrate Adhesion (GO:0010811)	0.00406547	0.0475038	6/73	SFRP1;CSF1;RSU1;RNASE1;CCL28;CX3CL1
ENSG00000138755	CXCL9	0.98913	-0.975943	1.94582	0.975943	1.55157e-234		ISG15-protein Conjugation (GO:0032020)	0.00412071	0.0475038	2/5	ISG15;UBE2L6
ENSG00000169715	MT1E	1.41111	-0.973571	2.77139	0.973571	0		Regulation of Natural Killer Cell Cytokine Production (GO:0002727)	0.00412071	0.0475038	2/5	HLA-F;HLA-E
ENSG00000173193	PARP14	1.24854	-0.972018	2.44945	0.972018	0		Ruffle Assembly (GO:0097178)	0.00412071	0.0475038	2/5	RNASE1;AIF1L
ENSG00000163565	IFI16	1.57558	-0.963722	3.07333	0.963722	0		Negative Regulation of Cellular Response to Hypoxia (GO:1900038)	0.00412071	0.0475038	2/5	HYOU1;ENO1
ENSG00000138061	CYP1B1	0.908468	-0.9608	1.76848	0.9608	5.88601e-250		Negative Regulation of Erythrocyte Differentiation (GO:0045647)	0.00412071	0.0475038	2/5	ZFP36;MAFB
ENSG00000216490	IFI30	2.05516	-0.959831	3.99799	0.959831	0		Positive Regulation of CoA-transferase Activity (GO:1905920)	0.00412071	0.0475038	2/5	DBI;APOE
ENSG00000127948	POR	0.98348	-0.958851	1.91192	0.958851	9.69274e-266		Positive Regulation of Microglial Cell Migration (GO:1904141)	0.00412071	0.0475038	2/5	CSF1;CX3CL1
ENSG00000057608	GDI2	2.88328	-0.956366	5.59551	0.956366	0		Positive Regulation of Natural Killer Cell Cytokine Production (GO:0002729)	0.00412071	0.0475038	2/5	HLA-F;HLA-E
ENSG00000115758	ODC1	0.589743	-0.953919	1.14257	0.953919	2.37163e-145		Regulation of Fc Receptor Mediated Stimulatory Signaling Pathway (GO:0060368)	0.00412071	0.0475038	2/5	PLSCR1;PTPRC
ENSG00000137959	IFI44L	1.79826	-0.953678	3.48336	0.953678	0		Extrinsic Apoptotic Signaling Pathway via Death Domain Receptors (GO:0008625)	0.00414919	0.0475038	4/32	SPI1;TNFSF10;CFLAR;BID
ENSG00000149428	HYOU1	1.0213	-0.951733	1.97567	0.951733	6.24551e-258		Positive Regulation of T Cell Mediated Cytotoxicity (GO:0001916)	0.00414919	0.0475038	4/32	HLA-DRA;HLA-A;HLA-F;HLA-E
ENSG00000115415	STAT1	2.47636	-0.948973	4.78125	0.948973	0		Regulation of Cholesterol Efflux (GO:0010874)	0.00414919	0.0475038	4/32	APOE;LAMTOR1;PLTP;TTC39B
ENSG00000101596	SMCHD1	0.73098	-0.947621	1.41003	0.947621	7.87671e-197		Cellular Response to Molecule of Bacterial Origin (GO:0071219)	0.00416191	0.0475038	8/123	CXCL10;ZFP36;CXCL9;GSTP1;CCL2;GBP2;CCL28;MYD88
ENSG00000111335	OAS2	1.5365	-0.947598	2.96379	0.947598	0		Positive Regulation of Reactive Oxygen Species Metabolic Process (GO:2000379)	0.00438257	0.0497909	5/52	TYROBP;CLEC7A;GSTP1;ITGB2;PLCG2
ENSG00000114450	GNB4	0.569028	-0.947268	1.09737	0.947268	8.33932e-145
ENSG00000196954	CASP4	0.579229	-0.946937	1.11678	0.946937	3.46305e-159
ENSG00000158470	B4GALT5	0.758129	-0.941112	1.45582	0.941112	5.25637e-177
ENSG00000182578	CSF1R	0.719053	-0.938975	1.37874	0.938975	1.61405e-182
ENSG00000138074	SLC5A6	0.997761	-0.937837	1.91163	0.937837	1.18837e-248
ENSG00000078070	MCCC1	0.733491	-0.936734	1.40424	0.936734	2.32825e-191
ENSG00000204257	HLA-DMA	1.20271	-0.933644	2.29761	0.933644	0
ENSG00000165733	BMS1	0.57813	-0.929702	1.10143	0.929702	1.15657e-148
ENSG00000134824	FADS2	1.11875	-0.929432	2.13099	0.929432	8.72783e-262
ENSG00000172936	MYD88	0.624738	-0.928498	1.18923	0.928498	3.19098e-162
ENSG00000168268	NT5DC2	0.722506	-0.928423	1.37526	0.928423	5.38447e-175
ENSG00000138801	PAPSS1	1.72607	-0.928271	3.28515	0.928271	0
ENSG00000117448	AKR1A1	1.28792	-0.927383	2.44974	0.927383	0
ENSG00000132274	TRIM22	0.896541	-0.925678	1.70328	0.925678	3.88693e-215
ENSG00000187474	FPR3	0.991798	-0.92134	1.8786	0.92134	1.05566e-222
ENSG00000277157	HIST1H4D	2.55545	-0.918838	4.83196	0.918838	0
ENSG00000084207	GSTP1	3.77103	-0.916081	7.11682	0.916081	0
ENSG00000197321	SVIL	0.779942	-0.91448	1.47031	0.91448	2.27035e-192
ENSG00000110057	UNC93B1	0.927143	-0.914092	1.74733	0.914092	3.17806e-213
ENSG00000117399	CDC20	0.620658	-0.910272	1.16662	0.910272	4.92411e-138
ENSG00000143819	EPHX1	0.905643	-0.909144	1.70097	0.909144	7.30436e-237
ENSG00000130208	APOC1	1.96257	-0.90636	3.67895	0.90636	0
ENSG00000093144	ECHDC1	0.677781	-0.893597	1.25935	0.893597	3.70433e-149
ENSG00000284194	SCO2	0.597276	-0.892922	1.10925	0.892922	5.35432e-137
ENSG00000107672	NSMCE4A	0.878494	-0.891549	1.62997	0.891549	1.53318e-202
ENSG00000145675	PIK3R1	1.03338	-0.889856	1.91511	0.889856	5.15249e-252
ENSG00000177989	ODF3B	1.13884	-0.885205	2.10375	0.885205	1.52693e-255
ENSG00000137309	HMGA1	1.08297	-0.885027	2.0003	0.885027	5.01734e-231
ENSG00000118785	SPP1	6.90147	-0.883296	12.732	0.883296	0
ENSG00000002549	LAP3	1.49711	-0.878244	2.75226	0.878244	1.17133e-291
ENSG00000019582	CD74	12.6162	-0.875915	23.156	0.875915	0
ENSG00000140545	MFGE8	4.21279	-0.871219	7.70708	0.871219	0
ENSG00000147454	SLC25A37	0.909723	-0.870607	1.66358	0.870607	3.39309e-179
ENSG00000158869	FCER1G	1.24194	-0.867741	2.2666	0.867741	1.04604e-238
ENSG00000128283	CDC42EP1	1.40107	-0.867706	2.55695	0.867706	6.5309e-258
ENSG00000141401	IMPA2	0.640745	-0.859666	1.16286	0.859666	3.65909e-110
ENSG00000148346	LCN2	1.01675	-0.851048	1.83426	0.851048	1.75796e-164
ENSG00000271503	CCL5	0.64765	-0.849587	1.1672	0.849587	7.46819e-123
ENSG00000134755	DSC2	1.58719	-0.843669	2.84876	0.843669	3.46578e-247
ENSG00000172183	ISG20	0.629446	-0.843021	1.12924	0.843021	1.83903e-126
ENSG00000186174	BCL9L	0.904231	-0.842185	1.62128	0.842185	6.69395e-180
ENSG00000171848	RRM2	0.629446	-0.840428	1.12722	0.840428	1.63548e-111
ENSG00000165215	CLDN3	1.7584	-0.838564	3.1449	0.838564	3.23814e-299
ENSG00000138796	HADH	0.610458	-0.838267	1.09157	0.838267	7.1017e-120
ENSG00000160190	SLC37A1	0.605907	-0.833662	1.07998	0.833662	1.43139e-141
ENSG00000150779	TIMM8B	0.982382	-0.832764	1.74994	0.832764	1.31475e-185
ENSG00000067064	IDI1	0.945503	-0.832443	1.68387	0.832443	4.77789e-171
ENSG00000205220	PSMB10	0.675898	-0.828266	1.20024	0.828266	4.60083e-130
ENSG00000173327	MAP3K11	0.862017	-0.82647	1.52884	0.82647	4.53341e-161
ENSG00000006118	TMEM132A	0.578287	-0.825894	1.02522	0.825894	1.66075e-113
ENSG00000211598	IGKV4-1	1.44548	-0.824814	2.56072	0.824814	1.77781e-267
ENSG00000137491	SLCO2B1	0.612812	-0.822726	1.08404	0.822726	1.06144e-118
ENSG00000118515	SGK1	0.708068	-0.822221	1.25211	0.822221	9.41803e-145
ENSG00000121064	SCPEP1	1.27003	-0.818037	2.23936	0.818037	3.63615e-233
ENSG00000204287	HLA-DRA	7.92685	-0.815639	13.9537	0.815639	0
ENSG00000111206	FOXM1	0.850247	-0.814233	1.49523	0.814233	5.4189e-125
ENSG00000211772	TRBC2	0.783238	-0.812007	1.37526	0.812007	1.17184e-152
ENSG00000124226	RNF114	1.10243	-0.811753	1.93539	0.811753	4.64882e-191
ENSG00000112715	VEGFA	1.6746	-0.810978	2.93829	0.810978	8.10071e-298
ENSG00000205542	TMSB4X	62.5098	-0.810804	109.669	0.810804	0
ENSG00000142657	PGD	1.4979	-0.809064	2.62476	0.809064	1.09158e-267
ENSG00000198833	UBE2J1	0.765191	-0.807444	1.33933	0.807444	2.08342e-138
ENSG00000177706	FAM20C	0.628034	-0.807247	1.09911	0.807247	1.68163e-119
ENSG00000175063	UBE2C	1.2319	-0.806647	2.15504	0.806647	1.86409e-184
ENSG00000100342	APOL1	0.628819	-0.804685	1.09853	0.804685	9.25377e-115
ENSG00000006327	TNFRSF12A	0.732392	-0.800946	1.27616	0.800946	1.39689e-138
ENSG00000087077	TRIP6	0.780256	-0.799772	1.35845	0.799772	8.35502e-137
ENSG00000137767	SQOR	1.10902	-0.796878	1.92699	0.796878	2.24793e-198
ENSG00000162645	GBP2	0.639176	-0.79513	1.10925	0.79513	8.80618e-117
ENSG00000069399	BCL3	0.800657	-0.793891	1.3883	0.793891	2.23458e-145
ENSG00000136518	ACTL6A	0.697711	-0.788706	1.20545	0.788706	3.41658e-124
ENSG00000211892	IGHG4	1.37533	-0.785837	2.3715	0.785837	1.13706e-252
ENSG00000159763	PIP	1.26752	-0.782494	2.18054	0.782494	2.48658e-243
ENSG00000143153	ATP1B1	3.06767	-0.777165	5.25792	0.777165	0
ENSG00000089127	OAS1	1.16615	-0.777036	1.99856	0.777036	9.4891e-177
ENSG00000067057	PFKP	0.898895	-0.77558	1.53898	0.77558	1.67269e-126
ENSG00000111321	LTBR	1.19942	-0.775252	2.05304	0.775252	5.69287e-177
ENSG00000137673	MMP7	3.96923	-0.773	6.78358	0.773	0
ENSG00000117228	GBP1	1.35964	-0.772651	2.32311	0.772651	2.571e-185
ENSG00000008517	IL32	3.04617	-0.771161	5.19939	0.771161	0
ENSG00000090520	DNAJB11	0.731608	-0.769363	1.24718	0.769363	1.56348e-121
ENSG00000039560	RAI14	0.947073	-0.768175	1.61316	0.768175	5.56253e-156
ENSG00000047457	CP	0.730038	-0.767761	1.24312	0.767761	2.35249e-118
ENSG00000100297	MCM5	0.96308	-0.766367	1.63837	0.766367	6.09501e-148
ENSG00000154370	TRIM11	0.761738	-0.766057	1.29557	0.766057	9.79701e-120
ENSG00000143537	ADAM15	1.0111	-0.764684	1.71806	0.764684	8.77744e-165
ENSG00000204264	PSMB8	1.72905	-0.764388	2.93743	0.764388	3.32816e-249
ENSG00000051620	HEBP2	3.48636	-0.759886	5.90441	0.759886	0
ENSG00000175130	MARCKSL1	2.83933	-0.759672	4.80791	0.759672	0
ENSG00000115221	ITGB6	0.683901	-0.758446	1.15706	0.758446	3.28777e-102
ENSG00000163931	TKT	1.6225	-0.755674	2.7398	0.755674	2.85455e-234
ENSG00000147872	PLIN2	0.700536	-0.755225	1.18256	0.755225	1.03453e-99
ENSG00000134452	FBH1	0.870648	-0.751803	1.46625	0.751803	4.6872e-142
ENSG00000023902	PLEKHO1	1.0315	-0.750152	1.73516	0.750152	7.97786e-156
ENSG00000165458	INPPL1	0.637607	-0.746892	1.07013	0.746892	1.91546e-104
ENSG00000137699	TRIM29	1.20883	-0.743054	2.02348	0.743054	2.76529e-152
ENSG00000181885	CLDN7	1.54262	-0.742048	2.58043	0.742048	3.15431e-221
ENSG00000011600	TYROBP	1.64023	-0.739383	2.73864	0.739383	4.03812e-226
ENSG00000130203	APOE	4.84647	-0.737238	8.08002	0.737238	0
ENSG00000223865	HLA-DPB1	3.14048	-0.73503	5.22779	0.73503	0
ENSG00000154640	BTG3	0.729882	-0.730951	1.21154	0.730951	1.89097e-91
ENSG00000077150	NFKB2	1.00749	-0.730632	1.67199	0.730632	4.91443e-145
ENSG00000160285	LSS	0.620658	-0.726352	1.02695	0.726352	3.9547e-93
ENSG00000155368	DBI	5.96915	-0.724144	9.86183	0.724144	0
ENSG00000135480	KRT7	6.81814	-0.723159	11.2568	0.723159	0
ENSG00000103005	USB1	0.614381	-0.722583	1.01391	0.722583	2.0565e-83
ENSG00000076043	REXO2	1.78681	-0.722391	2.94844	0.722391	6.02528e-230
ENSG00000176619	LMNB2	0.676682	-0.721899	1.1162	0.721899	8.43063e-95
ENSG00000100146	SOX10	0.847265	-0.717086	1.39294	0.717086	2.5754e-97
ENSG00000126709	IFI6	6.54775	-0.716981	10.7642	0.716981	0
ENSG00000013374	NUB1	0.815095	-0.716626	1.33962	0.716626	2.05566e-109
ENSG00000169136	ATF5	0.859506	-0.716066	1.41206	0.716066	2.11581e-117
ENSG00000188290	HES4	0.928712	-0.715689	1.52536	0.715689	1.10389e-128
ENSG00000124201	ZNFX1	0.796734	-0.712195	1.30543	0.712195	7.09103e-105
ENSG00000109046	WSB1	1.2093	-0.711169	1.98002	0.711169	3.03478e-164
ENSG00000168209	DDIT4	0.970769	-0.709018	1.58708	0.709018	5.10783e-137
ENSG00000167977	KCTD5	0.827492	-0.706351	1.35034	0.706351	3.2875e-111
ENSG00000116478	HDAC1	0.722192	-0.703869	1.17648	0.703869	8.02831e-98
ENSG00000173442	EHBP1L1	1.58374	-0.702807	2.57811	0.702807	2.16646e-210
ENSG00000204592	HLA-E	4.10105	-0.702383	6.67404	0.702383	0
ENSG00000130429	ARPC1B	3.69005	-0.699403	5.99279	0.699403	0
ENSG00000106636	YKT6	0.805836	-0.69485	1.30456	0.69485	1.46115e-101
ENSG00000100994	PYGB	0.763151	-0.694673	1.2353	0.694673	2.96305e-98
ENSG00000160214	RRP1	0.661774	-0.693624	1.07042	0.693624	9.02613e-85
ENSG00000104823	ECH1	1.23378	-0.693195	1.99508	0.693195	3.17002e-153
ENSG00000171867	PRNP	1.20977	-0.687197	1.94814	0.687197	3.95428e-139
ENSG00000160752	FDPS	0.811642	-0.685134	1.30514	0.685134	1.77687e-101
ENSG00000111348	ARHGDIB	2.60457	-0.68237	4.18026	0.68237	1.88557e-299
ENSG00000063245	EPN1	1.11577	-0.681696	1.78993	0.681696	1.03625e-143
ENSG00000162496	DHRS3	0.64357	-0.678131	1.02985	0.678131	1.70268e-82
ENSG00000145685	LHFPL2	0.720466	-0.677529	1.15243	0.677529	5.07064e-83
ENSG00000123130	ACOT9	0.789044	-0.674025	1.25906	0.674025	8.94094e-97
ENSG00000154380	ENAH	2.61383	-0.671741	4.16432	0.671741	4.90142e-291
ENSG00000169718	DUS1L	1.17902	-0.671466	1.87802	0.671466	1.02722e-137
ENSG00000148484	RSU1	1.10447	-0.669984	1.75747	0.669984	5.31382e-120
ENSG00000132530	XAF1	1.14763	-0.667467	1.82296	0.667467	7.40466e-118
ENSG00000196182	STK40	0.772566	-0.665776	1.22574	0.665776	2.97627e-91
ENSG00000102760	RGCC	0.688452	-0.664078	1.09099	0.664078	3.5262e-91
ENSG00000028116	VRK2	0.647336	-0.663614	1.02551	0.663614	2.41672e-74
ENSG00000166925	TSC22D4	0.684529	-0.662326	1.08346	0.662326	7.46856e-78
ENSG00000187239	FNBP1	1.07011	-0.661052	1.69227	0.661052	2.13362e-120
ENSG00000158710	TAGLN2	9.47842	-0.660922	14.9882	0.660922	0
ENSG00000101084	RAB5IF	2.90603	-0.660722	4.59464	0.660722	2.06221e-295
ENSG00000169813	HNRNPF	1.39009	-0.660043	2.19677	0.660043	9.65928e-176
ENSG00000138821	SLC39A8	0.66554	-0.65665	1.04927	0.65665	1.4664e-77
ENSG00000214160	ALG3	0.804423	-0.655447	1.26718	0.655447	2.96677e-92
ENSG00000135269	TES	0.941109	-0.655143	1.48219	0.655143	2.48948e-102
ENSG00000176845	METRNL	1.13382	-0.655044	1.78558	0.655044	1.27167e-127
ENSG00000052344	PRSS8	1.28588	-0.654125	2.02377	0.654125	2.69819e-148
ENSG00000231389	HLA-DPA1	4.65988	-0.653298	7.3298	0.653298	0
ENSG00000162512	SDC3	0.976889	-0.652023	1.53522	0.652023	1.34009e-110
ENSG00000174501	ANKRD36C	1.55204	-0.649397	2.43467	0.649397	8.89548e-176
ENSG00000188313	PLSCR1	3.1204	-0.64867	4.89252	0.64867	1.01102e-275
ENSG00000095739	BAMBI	0.973437	-0.647021	1.52449	0.647021	2.0353e-102
ENSG00000101856	PGRMC1	1.3769	-0.646124	2.15504	0.646124	6.54667e-148
ENSG00000003402	CFLAR	1.19392	-0.645753	1.86816	0.645753	6.75524e-121
ENSG00000123983	ACSL3	1.56663	-0.645648	2.45119	0.645648	2.57869e-177
ENSG00000010292	NCAPD2	0.714502	-0.644205	1.11678	0.644205	2.80847e-69
ENSG00000105357	MYH14	0.982696	-0.644019	1.5358	0.644019	1.75099e-121
ENSG00000124207	CSE1L	1.35195	-0.643113	2.11157	0.643113	3.22407e-132
ENSG00000130764	LRRC47	0.666639	-0.638251	1.03768	0.638251	1.34752e-70
ENSG00000118855	MFSD1	1.89791	-0.635085	2.94786	0.635085	3.11879e-184
ENSG00000136930	PSMB7	1.87924	-0.631801	2.91222	0.631801	8.09439e-176
ENSG00000170581	STAT2	1.45741	-0.631419	2.25791	0.631419	1.69503e-150
ENSG00000105699	LSR	1.9985	-0.631418	3.09622	0.631418	1.14064e-190
ENSG00000169359	SLC33A1	0.754833	-0.630125	1.16836	0.630125	9.22242e-79
ENSG00000115355	CCDC88A	0.757658	-0.629737	1.17242	0.629737	5.46937e-79
ENSG00000196411	EPHB4	0.775705	-0.627863	1.19879	0.627863	2.06389e-82
ENSG00000149357	LAMTOR1	1.9417	-0.626091	2.99712	0.626091	3.56609e-192
ENSG00000126067	PSMB2	2.96582	-0.625508	4.57609	0.625508	6.43689e-254
ENSG00000115107	STEAP3	0.709638	-0.625333	1.09476	0.625333	4.38521e-66
ENSG00000100911	PSME2	1.74663	-0.623776	2.6917	0.623776	3.47435e-170
ENSG00000143774	GUK1	4.31197	-0.623253	6.64275	0.623253	0
ENSG00000169764	UGP2	1.21574	-0.618069	1.86614	0.618069	1.10504e-118
ENSG00000275379	HIST1H3I	1.0723	-0.618023	1.64591	0.618023	3.54979e-99
ENSG00000058063	ATP11B	0.731608	-0.617546	1.12258	0.617546	1.07359e-72
ENSG00000125398	SOX9	0.997447	-0.613244	1.52594	0.613244	1.34753e-84
ENSG00000160888	IER2	1.11216	-0.613082	1.70126	0.613082	1.75946e-122
ENSG00000112419	PHACTR2	0.668051	-0.609188	1.01913	0.609188	1.29646e-63
ENSG00000278705	HIST1H4B	1.44564	-0.603897	2.19735	0.603897	2.78368e-127
ENSG00000103966	EHD4	0.861232	-0.602791	1.30803	0.602791	2.35547e-89
ENSG00000128016	ZFP36	0.863272	-0.601613	1.31006	0.601613	9.21323e-94
ENSG00000134453	RBM17	2.59217	-0.600371	3.93048	0.600371	4.30636e-223
ENSG00000127824	TUBA4A	0.792183	-0.599287	1.20024	0.599287	3.15977e-70
ENSG00000125772	GPCPD1	0.76268	-0.598659	1.15503	0.598659	7.85723e-80
ENSG00000135047	CTSL	1.0745	-0.595383	1.6236	0.595383	3.63008e-91
ENSG00000122958	VPS26A	0.942051	-0.595289	1.42336	0.595289	2.0199e-80
ENSG00000188157	AGRN	1.45474	-0.594843	2.19735	0.594843	5.66811e-126
ENSG00000204673	AKT1S1	0.862644	-0.594665	1.30282	0.594665	5.20094e-85
ENSG00000102225	CDK16	1.29797	-0.592969	1.95799	0.592969	1.55196e-110
ENSG00000143761	ARF1	8.92069	-0.592576	13.4536	0.592576	0
ENSG00000074800	ENO1	5.6352	-0.592157	8.49613	0.592157	0
ENSG00000049656	CLPTM1L	1.75479	-0.592146	2.64562	0.592146	4.39733e-158
ENSG00000156587	UBE2L6	1.48738	-0.591275	2.2411	0.591275	1.18215e-123
ENSG00000100284	TOM1	0.714189	-0.590693	1.07564	0.590693	2.52381e-64
ENSG00000142186	SCYL1	0.758757	-0.584222	1.13765	0.584222	1.53341e-68
ENSG00000071051	NCK2	1.01973	-0.583288	1.52797	0.583288	8.87282e-88
ENSG00000106588	PSMA2	1.77676	-0.582704	2.66127	0.582704	2.18847e-141
ENSG00000151465	CDC123	1.88159	-0.581833	2.81659	0.581833	3.4227e-143

[truncated: 4 more sheets: Lum-TN Stroma, TN-Lum Stroma, Lum-TN Tumor, TN-Lum Tumor]
