# Supplementary material for: Distinct transcriptomic features of tumor and stromal cells in direct contact in luminal and triple-negative breast cancers
Source: Explor Target Antitumor Ther. 2026 Jul 29;7:1002388. doi: 10.37349/etat.2026.1002388 (PMC13424803; doi:10.37349/etat.2026.1002388)
Supplement: Supplementary file 3 [file 1002388_sup_3.xlsx]

## Sheet: Mix-Mix interactions Luminal BC
source	target	ligand	receptor	prob	pval	interaction_name	interaction_name_2	pathway_name	annotation	evidence
Mix_Luminal	Mix_Luminal	FN1	ITGAV_ITGB1	0.194202	0	FN1_ITGAV_ITGB1	FN1 - (ITGAV+ITGB1)	FN1	ECM-Receptor	KEGG: hsa04512
Mix_Luminal	Mix_Luminal	APP	CD74	0.174227	0	APP_CD74	APP - CD74	APP	Cell-Cell Contact	PMID: 19849849
Mix_Luminal	Mix_Luminal	MIF	CD74_CD44	0.162656	0	MIF_CD74_CD44	MIF - (CD74+CD44)	MIF	Secreted Signaling	PMID: 29637711; PMID: 26175090
Mix_Luminal	Mix_Luminal	COL1A1	SDC1	0.148755	0	COL1A1_SDC1	COL1A1 - SDC1	COLLAGEN	ECM-Receptor	KEGG: hsa04512
Mix_Luminal	Mix_Luminal	FN1	SDC1	0.147888	0	FN1_SDC1	FN1 - SDC1	FN1	ECM-Receptor	KEGG: hsa04512
Mix_Luminal	Mix_Luminal	COL1A2	SDC1	0.145805	0	COL1A2_SDC1	COL1A2 - SDC1	COLLAGEN	ECM-Receptor	KEGG: hsa04512
Mix_Luminal	Mix_Luminal	POSTN	ITGAV_ITGB5	0.117471	0	POSTN_ITGAV_ITGB5	POSTN - (ITGAV+ITGB5)	PERIOSTIN	Secreted Signaling	PMID: 26721738
Mix_Luminal	Mix_Luminal	COL1A1	ITGA3_ITGB1	0.113461	0	COL1A1_ITGA3_ITGB1	COL1A1 - (ITGA3+ITGB1)	COLLAGEN	ECM-Receptor	KEGG: hsa04512
Mix_Luminal	Mix_Luminal	FN1	ITGA3_ITGB1	0.112772	0	FN1_ITGA3_ITGB1	FN1 - (ITGA3+ITGB1)	FN1	ECM-Receptor	KEGG: hsa04512
Mix_Luminal	Mix_Luminal	FN1	ITGA5_ITGB1	0.112673	0	FN1_ITGA5_ITGB1	FN1 - (ITGA5+ITGB1)	FN1	ECM-Receptor	KEGG: hsa04512
Mix_Luminal	Mix_Luminal	COL1A2	ITGA3_ITGB1	0.11112	0	COL1A2_ITGA3_ITGB1	COL1A2 - (ITGA3+ITGB1)	COLLAGEN	ECM-Receptor	KEGG: hsa04512
Mix_Luminal	Mix_Luminal	COL6A3	SDC4	0.0940279	0	COL6A3_SDC4	COL6A3 - SDC4	COLLAGEN	ECM-Receptor	KEGG: hsa04512
Mix_Luminal	Mix_Luminal	FN1	ITGAV_ITGB6	0.0913271	0	FN1_ITGAV_ITGB6	FN1 - (ITGAV+ITGB6)	FN1	ECM-Receptor	KEGG: hsa04512
Mix_Luminal	Mix_Luminal	COL6A3	SDC1	0.0886114	0	COL6A3_SDC1	COL6A3 - SDC1	COLLAGEN	ECM-Receptor	KEGG: hsa04512
Mix_Luminal	Mix_Luminal	MDK	NCL	0.0879623	0	MDK_NCL	MDK - NCL	MK	Secreted Signaling	PMID: 28356350
Mix_Luminal	Mix_Luminal	COL1A1	ITGAV_ITGB8	0.0871956	0	COL1A1_ITGAV_ITGB8	COL1A1 - (ITGAV+ITGB8)	COLLAGEN	ECM-Receptor	KEGG: hsa04512
Mix_Luminal	Mix_Luminal	FN1	ITGAV_ITGB8	0.0866506	0	FN1_ITGAV_ITGB8	FN1 - (ITGAV+ITGB8)	FN1	ECM-Receptor	KEGG: hsa04512
Mix_Luminal	Mix_Luminal	COL1A2	ITGAV_ITGB8	0.0853443	0	COL1A2_ITGAV_ITGB8	COL1A2 - (ITGAV+ITGB8)	COLLAGEN	ECM-Receptor	KEGG: hsa04512
Mix_Luminal	Mix_Luminal	COL6A1	SDC4	0.080487	0	COL6A1_SDC4	COL6A1 - SDC4	COLLAGEN	ECM-Receptor	KEGG: hsa04512
Mix_Luminal	Mix_Luminal	MIF	CD74_CXCR4	0.0795712	0	MIF_CD74_CXCR4	MIF - (CD74+CXCR4)	MIF	Secreted Signaling	PMID: 29637711; PMID: 24760155
Mix_Luminal	Mix_Luminal	COL6A2	SDC4	0.0794933	0	COL6A2_SDC4	COL6A2 - SDC4	COLLAGEN	ECM-Receptor	KEGG: hsa04512
Mix_Luminal	Mix_Luminal	THBS1	SDC1	0.0781564	0	THBS1_SDC1	THBS1 - SDC1	THBS	ECM-Receptor	KEGG: hsa04512
Mix_Luminal	Mix_Luminal	COL1A1	ITGA1_ITGB1	0.0764385	0	COL1A1_ITGA1_ITGB1	COL1A1 - (ITGA1+ITGB1)	COLLAGEN	ECM-Receptor	KEGG: hsa04512
Mix_Luminal	Mix_Luminal	COL6A1	SDC1	0.0757853	0	COL6A1_SDC1	COL6A1 - SDC1	COLLAGEN	ECM-Receptor	KEGG: hsa04512
Mix_Luminal	Mix_Luminal	SPP1	CD44	0.0751243	0	SPP1_CD44	SPP1 - CD44	SPP1	Secreted Signaling	PMID: 21907263
Mix_Luminal	Mix_Luminal	COL6A2	SDC1	0.074845	0	COL6A2_SDC1	COL6A2 - SDC1	COLLAGEN	ECM-Receptor	KEGG: hsa04512
Mix_Luminal	Mix_Luminal	COL1A2	ITGA1_ITGB1	0.0747968	0	COL1A2_ITGA1_ITGB1	COL1A2 - (ITGA1+ITGB1)	COLLAGEN	ECM-Receptor	KEGG: hsa04512
Mix_Luminal	Mix_Luminal	COL4A1	CD44	0.0744959	0	COL4A1_CD44	COL4A1 - CD44	COLLAGEN	ECM-Receptor	KEGG: hsa04512
Mix_Luminal	Mix_Luminal	COL1A1	ITGA2_ITGB1	0.0671438	0	COL1A1_ITGA2_ITGB1	COL1A1 - (ITGA2+ITGB1)	COLLAGEN	ECM-Receptor	KEGG: hsa04512
Mix_Luminal	Mix_Luminal	COL6A3	ITGA3_ITGB1	0.066473	0	COL6A3_ITGA3_ITGB1	COL6A3 - (ITGA3+ITGB1)	COLLAGEN	ECM-Receptor	KEGG: hsa04512
Mix_Luminal	Mix_Luminal	COL1A2	ITGA2_ITGB1	0.0656875	0	COL1A2_ITGA2_ITGB1	COL1A2 - (ITGA2+ITGB1)	COLLAGEN	ECM-Receptor	KEGG: hsa04512
Mix_Luminal	Mix_Luminal	SPP1	ITGAV_ITGB1	0.0615714	0	SPP1_ITGAV_ITGB1	SPP1 - (ITGAV+ITGB1)	SPP1	Secreted Signaling	PMID: 21907263
Mix_Luminal	Mix_Luminal	MDK	SDC4	0.0585571	0	MDK_SDC4	MDK - SDC4	MK	Secreted Signaling	PMID: 28356350
Mix_Luminal	Mix_Luminal	THBS1	ITGA3_ITGB1	0.0584624	0	THBS1_ITGA3_ITGB1	THBS1 - (ITGA3+ITGB1)	THBS	ECM-Receptor	KEGG: hsa04512
Mix_Luminal	Mix_Luminal	MDK	LRP1	0.0567151	0	MDK_LRP1	MDK - LRP1	MK	Secreted Signaling	PMID: 28356350
Mix_Luminal	Mix_Luminal	COL6A1	ITGA3_ITGB1	0.0566521	0	COL6A1_ITGA3_ITGB1	COL6A1 - (ITGA3+ITGB1)	COLLAGEN	ECM-Receptor	KEGG: hsa04512
Mix_Luminal	Mix_Luminal	COL6A2	ITGA3_ITGB1	0.0559348	0	COL6A2_ITGA3_ITGB1	COL6A2 - (ITGA3+ITGB1)	COLLAGEN	ECM-Receptor	KEGG: hsa04512
Mix_Luminal	Mix_Luminal	MDK	SDC1	0.0550598	0	MDK_SDC1	MDK - SDC1	MK	Secreted Signaling	PMID: 28356350
Mix_Luminal	Mix_Luminal	LAMB1	CD44	0.0545312	0.012	LAMB1_CD44	LAMB1 - CD44	LAMININ	ECM-Receptor	KEGG: hsa04512
Mix_Luminal	Mix_Luminal	COL1A1	ITGA9_ITGB1	0.0526937	0	COL1A1_ITGA9_ITGB1	COL1A1 - (ITGA9+ITGB1)	COLLAGEN	ECM-Receptor	KEGG: hsa04512
Mix_Luminal	Mix_Luminal	CDH1	CDH1	0.0522764	0	CDH1_CDH1	CDH1 - CDH1	CDH	Cell-Cell Contact	KEGG: hsa04514
Mix_Luminal	Mix_Luminal	COL1A2	ITGA9_ITGB1	0.0515335	0	COL1A2_ITGA9_ITGB1	COL1A2 - (ITGA9+ITGB1)	COLLAGEN	ECM-Receptor	KEGG: hsa04512
Mix_Luminal	Mix_Luminal	SPP1	ITGAV_ITGB5	0.0505534	0	SPP1_ITGAV_ITGB5	SPP1 - (ITGAV+ITGB5)	SPP1	Secreted Signaling	PMID: 21907263
Mix_Luminal	Mix_Luminal	COL6A3	ITGAV_ITGB8	0.0504657	0	COL6A3_ITGAV_ITGB8	COL6A3 - (ITGAV+ITGB8)	COLLAGEN	ECM-Receptor	KEGG: hsa04512
Mix_Luminal	Mix_Luminal	FN1	ITGAV_ITGB3	0.0487578	0	FN1_ITGAV_ITGB3	FN1 - (ITGAV+ITGB3)	FN1	ECM-Receptor	KEGG: hsa04512
Mix_Luminal	Mix_Luminal	THBS2	SDC1	0.0482084	0	THBS2_SDC1	THBS2 - SDC1	THBS	ECM-Receptor	KEGG: hsa04512
Mix_Luminal	Mix_Luminal	COL4A1	SDC4	0.047601	0	COL4A1_SDC4	COL4A1 - SDC4	COLLAGEN	ECM-Receptor	KEGG: hsa04512
Mix_Luminal	Mix_Luminal	LAMC1	CD44	0.0454042	0	LAMC1_CD44	LAMC1 - CD44	LAMININ	ECM-Receptor	KEGG: hsa04512
Mix_Luminal	Mix_Luminal	COL4A1	SDC1	0.0447269	0	COL4A1_SDC1	COL4A1 - SDC1	COLLAGEN	ECM-Receptor	KEGG: hsa04512
Mix_Luminal	Mix_Luminal	LAMB2	ITGA6_ITGB1	0.0445151	0	LAMB2_ITGA6_ITGB1	LAMB2 - (ITGA6+ITGB1)	LAMININ	ECM-Receptor	KEGG: hsa04512
Mix_Luminal	Mix_Luminal	MDK	ITGA6_ITGB1	0.0444453	0	MDK_ITGA6_ITGB1	MDK - (ITGA6+ITGB1)	MK	Secreted Signaling	PMID: 28356350
Mix_Luminal	Mix_Luminal	COL6A3	ITGA1_ITGB1	0.0440213	0	COL6A3_ITGA1_ITGB1	COL6A3 - (ITGA1+ITGB1)	COLLAGEN	ECM-Receptor	KEGG: hsa04512
Mix_Luminal	Mix_Luminal	COL6A1	ITGAV_ITGB8	0.0429012	0	COL6A1_ITGAV_ITGB8	COL6A1 - (ITGAV+ITGB8)	COLLAGEN	ECM-Receptor	KEGG: hsa04512
Mix_Luminal	Mix_Luminal	COL6A2	ITGAV_ITGB8	0.0423501	0	COL6A2_ITGAV_ITGB8	COL6A2 - (ITGAV+ITGB8)	COLLAGEN	ECM-Receptor	KEGG: hsa04512
Mix_Luminal	Mix_Luminal	COL4A1	ITGA11_ITGB1	0.040072	0	COL4A1_ITGA11_ITGB1	COL4A1 - (ITGA11+ITGB1)	COLLAGEN	ECM-Receptor	KEGG: hsa04512
Mix_Luminal	Mix_Luminal	COL6A3	ITGA2_ITGB1	0.0385041	0	COL6A3_ITGA2_ITGB1	COL6A3 - (ITGA2+ITGB1)	COLLAGEN	ECM-Receptor	KEGG: hsa04512
Mix_Luminal	Mix_Luminal	COL2A1	CD44	0.0383773	0	COL2A1_CD44	COL2A1 - CD44	COLLAGEN	ECM-Receptor	KEGG: hsa04512
Mix_Luminal	Mix_Luminal	COL6A1	ITGA1_ITGB1	0.0373847	0	COL6A1_ITGA1_ITGB1	COL6A1 - (ITGA1+ITGB1)	COLLAGEN	ECM-Receptor	KEGG: hsa04512
Mix_Luminal	Mix_Luminal	COL6A2	ITGA1_ITGB1	0.0369018	0	COL6A2_ITGA1_ITGB1	COL6A2 - (ITGA1+ITGB1)	COLLAGEN	ECM-Receptor	KEGG: hsa04512
Mix_Luminal	Mix_Luminal	THBS2	ITGA3_ITGB1	0.035768	0.024	THBS2_ITGA3_ITGB1	THBS2 - (ITGA3+ITGB1)	THBS	ECM-Receptor	KEGG: hsa04512
Mix_Luminal	Mix_Luminal	POSTN	ITGAV_ITGB3	0.0337081	0	POSTN_ITGAV_ITGB3	POSTN - (ITGAV+ITGB3)	PERIOSTIN	Secreted Signaling	PMID: 26721738
Mix_Luminal	Mix_Luminal	SPP1	ITGA5_ITGB1	0.0334137	0	SPP1_ITGA5_ITGB1	SPP1 - (ITGA5+ITGB1)	SPP1	Secreted Signaling	PMID: 21907263
Mix_Luminal	Mix_Luminal	COL4A1	ITGA3_ITGB1	0.0331536	0	COL4A1_ITGA3_ITGB1	COL4A1 - (ITGA3+ITGB1)	COLLAGEN	ECM-Receptor	KEGG: hsa04512
Mix_Luminal	Mix_Luminal	COL6A1	ITGA2_ITGB1	0.0326708	0	COL6A1_ITGA2_ITGB1	COL6A1 - (ITGA2+ITGB1)	COLLAGEN	ECM-Receptor	KEGG: hsa04512
Mix_Luminal	Mix_Luminal	COL6A2	ITGA2_ITGB1	0.0322468	0	COL6A2_ITGA2_ITGB1	COL6A2 - (ITGA2+ITGB1)	COLLAGEN	ECM-Receptor	KEGG: hsa04512
Mix_Luminal	Mix_Luminal	LAMB2	ITGAV_ITGB8	0.0309175	0	LAMB2_ITGAV_ITGB8	LAMB2 - (ITGAV+ITGB8)	LAMININ	ECM-Receptor	KEGG: hsa04512
Mix_Luminal	Mix_Luminal	COL6A3	ITGA9_ITGB1	0.0300193	0	COL6A3_ITGA9_ITGB1	COL6A3 - (ITGA9+ITGB1)	COLLAGEN	ECM-Receptor	KEGG: hsa04512
Mix_Luminal	Mix_Luminal	FN1	ITGA4_ITGB1	0.0300133	0	FN1_ITGA4_ITGB1	FN1 - (ITGA4+ITGB1)	FN1	ECM-Receptor	KEGG: hsa04512
Mix_Luminal	Mix_Luminal	MDK	SDC2	0.0296654	0	MDK_SDC2	MDK - SDC2	MK	Secreted Signaling	PMID: 28356350
Mix_Luminal	Mix_Luminal	COL9A2	CD44	0.0281677	0	COL9A2_CD44	COL9A2 - CD44	COLLAGEN	ECM-Receptor	KEGG: hsa04512
Mix_Luminal	Mix_Luminal	LAMB2	ITGA1_ITGB1	0.0268987	0.004	LAMB2_ITGA1_ITGB1	LAMB2 - (ITGA1+ITGB1)	LAMININ	ECM-Receptor	KEGG: hsa04512
Mix_Luminal	Mix_Luminal	LAMB2	ITGA6_ITGB4	0.0267554	0	LAMB2_ITGA6_ITGB4	LAMB2 - (ITGA6+ITGB4)	LAMININ	ECM-Receptor	KEGG: hsa04512
Mix_Luminal	Mix_Luminal	SPP1	ITGAV_ITGB6	0.0266329	0	SPP1_ITGAV_ITGB6	SPP1 - (ITGAV+ITGB6)	SPP1	Secreted Signaling	PMID: 21907263
Mix_Luminal	Mix_Luminal	LAMB1	ITGA6_ITGB1	0.0260824	0	LAMB1_ITGA6_ITGB1	LAMB1 - (ITGA6+ITGB1)	LAMININ	ECM-Receptor	KEGG: hsa04512
Mix_Luminal	Mix_Luminal	COL6A1	ITGA9_ITGB1	0.0254374	0	COL6A1_ITGA9_ITGB1	COL6A1 - (ITGA9+ITGB1)	COLLAGEN	ECM-Receptor	KEGG: hsa04512
Mix_Luminal	Mix_Luminal	COL6A2	ITGA9_ITGB1	0.0251048	0	COL6A2_ITGA9_ITGB1	COL6A2 - (ITGA9+ITGB1)	COLLAGEN	ECM-Receptor	KEGG: hsa04512
Mix_Luminal	Mix_Luminal	COL4A1	ITGAV_ITGB8	0.0249555	0	COL4A1_ITGAV_ITGB8	COL4A1 - (ITGAV+ITGB8)	COLLAGEN	ECM-Receptor	KEGG: hsa04512
Mix_Luminal	Mix_Luminal	COL1A1	ITGA10_ITGB1	0.0246518	0	COL1A1_ITGA10_ITGB1	COL1A1 - (ITGA10+ITGB1)	COLLAGEN	ECM-Receptor	KEGG: hsa04512
Mix_Luminal	Mix_Luminal	THBS1	ITGAV_ITGB3	0.0244278	0	THBS1_ITGAV_ITGB3	THBS1 - (ITGAV+ITGB3)	THBS	ECM-Receptor	KEGG: hsa04512
Mix_Luminal	Mix_Luminal	COL2A1	SDC4	0.0241814	0	COL2A1_SDC4	COL2A1 - SDC4	COLLAGEN	ECM-Receptor	KEGG: hsa04512
Mix_Luminal	Mix_Luminal	COL1A2	ITGA10_ITGB1	0.0240933	0	COL1A2_ITGA10_ITGB1	COL1A2 - (ITGA10+ITGB1)	COLLAGEN	ECM-Receptor	KEGG: hsa04512
Mix_Luminal	Mix_Luminal	LAMB1	ITGA3_ITGB1	0.0239815	0	LAMB1_ITGA3_ITGB1	LAMB1 - (ITGA3+ITGB1)	LAMININ	ECM-Receptor	KEGG: hsa04512
Mix_Luminal	Mix_Luminal	COL2A1	SDC1	0.0226877	0	COL2A1_SDC1	COL2A1 - SDC1	COLLAGEN	ECM-Receptor	KEGG: hsa04512
Mix_Luminal	Mix_Luminal	COL4A1	ITGA1_ITGB1	0.0216943	0	COL4A1_ITGA1_ITGB1	COL4A1 - (ITGA1+ITGB1)	COLLAGEN	ECM-Receptor	KEGG: hsa04512
Mix_Luminal	Mix_Luminal	LAMC1	ITGA6_ITGB1	0.0216081	0	LAMC1_ITGA6_ITGB1	LAMC1 - (ITGA6+ITGB1)	LAMININ	ECM-Receptor	KEGG: hsa04512
Mix_Luminal	Mix_Luminal	LAMA4	ITGA6_ITGB1	0.0210232	0	LAMA4_ITGA6_ITGB1	LAMA4 - (ITGA6+ITGB1)	LAMININ	ECM-Receptor	KEGG: hsa04512
Mix_Luminal	Mix_Luminal	CDH1	ITGA2_ITGB1	0.0203919	0	CDH1_ITGA1_ITGB1	CDH1 - (ITGA1+ITGB1)	CDH1	Cell-Cell Contact	PMID: 12392763
Mix_Luminal	Mix_Luminal	COL2A1	ITGA11_ITGB1	0.0202778	0	COL2A1_ITGA11_ITGB1	COL2A1 - (ITGA11+ITGB1)	COLLAGEN	ECM-Receptor	KEGG: hsa04512
Mix_Luminal	Mix_Luminal	LAMC1	ITGA3_ITGB1	0.0198602	0	LAMC1_ITGA3_ITGB1	LAMC1 - (ITGA3+ITGB1)	LAMININ	ECM-Receptor	KEGG: hsa04512
Mix_Luminal	Mix_Luminal	LAMA4	ITGA3_ITGB1	0.0193217	0	LAMA4_ITGA3_ITGB1	LAMA4 - (ITGA3+ITGB1)	LAMININ	ECM-Receptor	KEGG: hsa04512
Mix_Luminal	Mix_Luminal	COL4A1	ITGA2_ITGB1	0.0189199	0	COL4A1_ITGA2_ITGB1	COL4A1 - (ITGA2+ITGB1)	COLLAGEN	ECM-Receptor	KEGG: hsa04512
Mix_Luminal	Mix_Luminal	LAMB2	ITGA9_ITGB1	0.018239	0	LAMB2_ITGA9_ITGB1	LAMB2 - (ITGA9+ITGB1)	LAMININ	ECM-Receptor	KEGG: hsa04512
Mix_Luminal	Mix_Luminal	LAMB1	ITGAV_ITGB8	0.0180091	0	LAMB1_ITGAV_ITGB8	LAMB1 - (ITGAV+ITGB8)	LAMININ	ECM-Receptor	KEGG: hsa04512
Mix_Luminal	Mix_Luminal	COL9A2	SDC4	0.017679	0	COL9A2_SDC4	COL9A2 - SDC4	COLLAGEN	ECM-Receptor	KEGG: hsa04512
Mix_Luminal	Mix_Luminal	COL2A1	ITGA3_ITGB1	0.0167174	0	COL2A1_ITGA3_ITGB1	COL2A1 - (ITGA3+ITGB1)	COLLAGEN	ECM-Receptor	KEGG: hsa04512
Mix_Luminal	Mix_Luminal	COL9A2	SDC1	0.0165801	0	COL9A2_SDC1	COL9A2 - SDC1	COLLAGEN	ECM-Receptor	KEGG: hsa04512
Mix_Luminal	Mix_Luminal	HLA-DRA	CD4	0.0157093	0	HLA-DRA_CD4	HLA-DRA - CD4	MHC-II	Cell-Cell Contact	KEGG: hsa04514
Mix_Luminal	Mix_Luminal	LAMB1	ITGA1_ITGB1	0.0156411	0	LAMB1_ITGA1_ITGB1	LAMB1 - (ITGA1+ITGB1)	LAMININ	ECM-Receptor	KEGG: hsa04512
Mix_Luminal	Mix_Luminal	LAMB1	ITGA6_ITGB4	0.0155568	0	LAMB1_ITGA6_ITGB4	LAMB1 - (ITGA6+ITGB4)	LAMININ	ECM-Receptor	KEGG: hsa04512
Mix_Luminal	Mix_Luminal	LAMC1	ITGAV_ITGB8	0.0148986	0	LAMC1_ITGAV_ITGB8	LAMC1 - (ITGAV+ITGB8)	LAMININ	ECM-Receptor	KEGG: hsa04512
Mix_Luminal	Mix_Luminal	ANGPTL2	ITGA5_ITGB1	0.0148844	0	ANGPTL2_ITGA5_ITGB1	ANGPTL2 - (ITGA5+ITGB1)	ANGPTL	Secreted Signaling	PMID: 24478758
Mix_Luminal	Mix_Luminal	SPP1	ITGA9_ITGB1	0.0148167	0	SPP1_ITGA9_ITGB1	SPP1 - (ITGA9+ITGB1)	SPP1	Secreted Signaling	PMID: 21907263
Mix_Luminal	Mix_Luminal	COL9A2	ITGA11_ITGB1	0.0148091	0	COL9A2_ITGA11_ITGB1	COL9A2 - (ITGA11+ITGB1)	COLLAGEN	ECM-Receptor	KEGG: hsa04512
Mix_Luminal	Mix_Luminal	THBS2	ITGAV_ITGB3	0.0147384	0	THBS2_ITGAV_ITGB3	THBS2 - (ITGAV+ITGB3)	THBS	ECM-Receptor	KEGG: hsa04512
Mix_Luminal	Mix_Luminal	COL4A1	ITGA9_ITGB1	0.0146848	0	COL4A1_ITGA9_ITGB1	COL4A1 - (ITGA9+ITGB1)	COLLAGEN	ECM-Receptor	KEGG: hsa04512
Mix_Luminal	Mix_Luminal	LAMA4	ITGAV_ITGB8	0.0144926	0	LAMA4_ITGAV_ITGB8	LAMA4 - (ITGAV+ITGB8)	LAMININ	ECM-Receptor	KEGG: hsa04512
Mix_Luminal	Mix_Luminal	COL6A3	ITGA10_ITGB1	0.0138673	0	COL6A3_ITGA10_ITGB1	COL6A3 - (ITGA10+ITGB1)	COLLAGEN	ECM-Receptor	KEGG: hsa04512
Mix_Luminal	Mix_Luminal	SPP1	ITGAV_ITGB3	0.0137621	0	SPP1_ITGAV_ITGB3	SPP1 - (ITGAV+ITGB3)	SPP1	Secreted Signaling	PMID: 21907263
Mix_Luminal	Mix_Luminal	LAMB1	ITGA2_ITGB1	0.0136301	0	LAMB1_ITGA2_ITGB1	LAMB1 - (ITGA2+ITGB1)	LAMININ	ECM-Receptor	KEGG: hsa04512
Mix_Luminal	Mix_Luminal	CD46	JAG1	0.013541	0	CD46_JAG1	CD46 - JAG1	CD46	Cell-Cell Contact	PMID: 23086448
Mix_Luminal	Mix_Luminal	CXCL12	CXCR4	0.0135304	0	CXCL12_CXCR4	CXCL12 - CXCR4	CXCL	Secreted Signaling	KEGG: hsa04060
Mix_Luminal	Mix_Luminal	THY1	ITGAV_ITGB3	0.0134558	0	THY1_ITGAV_ITGB3	THY1 - (ITGAV+ITGB3)	THY1	Cell-Cell Contact	PMID: 29212879; PMID: 18346467
Mix_Luminal	Mix_Luminal	DSC2	DSG2	0.0129515	0	DSC2_DSG2	DSC2 - DSG2	DESMOSOME	Cell-Cell Contact	PMID: 27298358
Mix_Luminal	Mix_Luminal	LAMC1	ITGA1_ITGB1	0.0129342	0	LAMC1_ITGA1_ITGB1	LAMC1 - (ITGA1+ITGB1)	LAMININ	ECM-Receptor	KEGG: hsa04512
Mix_Luminal	Mix_Luminal	LAMC1	ITGA6_ITGB4	0.0128643	0	LAMC1_ITGA6_ITGB4	LAMC1 - (ITGA6+ITGB4)	LAMININ	ECM-Receptor	KEGG: hsa04512
Mix_Luminal	Mix_Luminal	LAMA4	ITGA1_ITGB1	0.0125811	0	LAMA4_ITGA1_ITGB1	LAMA4 - (ITGA1+ITGB1)	LAMININ	ECM-Receptor	KEGG: hsa04512
Mix_Luminal	Mix_Luminal	COL2A1	ITGAV_ITGB8	0.0125308	0	COL2A1_ITGAV_ITGB8	COL2A1 - (ITGAV+ITGB8)	COLLAGEN	ECM-Receptor	KEGG: hsa04512
Mix_Luminal	Mix_Luminal	LAMA4	ITGA6_ITGB4	0.0125131	0	LAMA4_ITGA6_ITGB4	LAMA4 - (ITGA6+ITGB4)	LAMININ	ECM-Receptor	KEGG: hsa04512
Mix_Luminal	Mix_Luminal	COL9A2	ITGA3_ITGB1	0.0121969	0	COL9A2_ITGA3_ITGB1	COL9A2 - (ITGA3+ITGB1)	COLLAGEN	ECM-Receptor	KEGG: hsa04512
Mix_Luminal	Mix_Luminal	COL4A5	SDC4	0.012194	0.024	COL4A5_SDC4	COL4A5 - SDC4	COLLAGEN	ECM-Receptor	KEGG: hsa04512
Mix_Luminal	Mix_Luminal	LAMA2	CD44	0.0121371	0.012	LAMA2_CD44	LAMA2 - CD44	LAMININ	ECM-Receptor	KEGG: hsa04512
Mix_Luminal	Mix_Luminal	COL6A1	ITGA10_ITGB1	0.011721	0	COL6A1_ITGA10_ITGB1	COL6A1 - (ITGA10+ITGB1)	COLLAGEN	ECM-Receptor	KEGG: hsa04512
Mix_Luminal	Mix_Luminal	HLA-DPA1	CD4	0.0116525	0	HLA-DPA1_CD4	HLA-DPA1 - CD4	MHC-II	Cell-Cell Contact	KEGG: hsa04514
Mix_Luminal	Mix_Luminal	COL6A2	ITGA10_ITGB1	0.0115656	0	COL6A2_ITGA10_ITGB1	COL6A2 - (ITGA10+ITGB1)	COLLAGEN	ECM-Receptor	KEGG: hsa04512
Mix_Luminal	Mix_Luminal	COL4A5	SDC1	0.0114321	0	COL4A5_SDC1	COL4A5 - SDC1	COLLAGEN	ECM-Receptor	KEGG: hsa04512
Mix_Luminal	Mix_Luminal	CD99	CD99L2	0.0113487	0	CD99_CD99L2	CD99 - CD99L2	CD99	Cell-Cell Contact	KEGG: hsa04514
Mix_Luminal	Mix_Luminal	LAMC1	ITGA2_ITGB1	0.0112672	0	LAMC1_ITGA2_ITGB1	LAMC1 - (ITGA2+ITGB1)	LAMININ	ECM-Receptor	KEGG: hsa04512
Mix_Luminal	Mix_Luminal	LAMA4	ITGA2_ITGB1	0.0109591	0	LAMA4_ITGA2_ITGB1	LAMA4 - (ITGA2+ITGB1)	LAMININ	ECM-Receptor	KEGG: hsa04512
Mix_Luminal	Mix_Luminal	COL2A1	ITGA1_ITGB1	0.0108752	0	COL2A1_ITGA1_ITGB1	COL2A1 - (ITGA1+ITGB1)	COLLAGEN	ECM-Receptor	KEGG: hsa04512
Mix_Luminal	Mix_Luminal	LAMB1	ITGA9_ITGB1	0.0105663	0	LAMB1_ITGA9_ITGB1	LAMB1 - (ITGA9+ITGB1)	LAMININ	ECM-Receptor	KEGG: hsa04512
Mix_Luminal	Mix_Luminal	MDK	ITGA4_ITGB1	0.0102815	0	MDK_ITGA4_ITGB1	MDK - (ITGA4+ITGB1)	MK	Secreted Signaling	PMID: 28356350
Mix_Luminal	Mix_Luminal	C3	ITGAX_ITGB2	0.00993391	0	C3_ITGAX_ITGB2	C3 - (ITGAX+ITGB2)	COMPLEMENT	Secreted Signaling	PMID: 16234578
Mix_Luminal	Mix_Luminal	COL2A1	ITGA2_ITGB1	0.00947104	0	COL2A1_ITGA2_ITGB1	COL2A1 - (ITGA2+ITGB1)	COLLAGEN	ECM-Receptor	KEGG: hsa04512
Mix_Luminal	Mix_Luminal	HLA-DPB1	CD4	0.00926839	0	HLA-DPB1_CD4	HLA-DPB1 - CD4	MHC-II	Cell-Cell Contact	KEGG: hsa04514
Mix_Luminal	Mix_Luminal	THY1	ITGAX_ITGB2	0.00921864	0	THY1_ITGAX_ITGB2	THY1 - (ITGAX+ITGB2)	THY1	Cell-Cell Contact	PMID: 15850796
Mix_Luminal	Mix_Luminal	COL9A2	ITGAV_ITGB8	0.00913196	0	COL9A2_ITGAV_ITGB8	COL9A2 - (ITGAV+ITGB8)	COLLAGEN	ECM-Receptor	KEGG: hsa04512
Mix_Luminal	Mix_Luminal	LAMC1	ITGA9_ITGB1	0.00872985	0	LAMC1_ITGA9_ITGB1	LAMC1 - (ITGA9+ITGB1)	LAMININ	ECM-Receptor	KEGG: hsa04512
Mix_Luminal	Mix_Luminal	LAMA4	ITGA9_ITGB1	0.00849052	0	LAMA4_ITGA9_ITGB1	LAMA4 - (ITGA9+ITGB1)	LAMININ	ECM-Receptor	KEGG: hsa04512
Mix_Luminal	Mix_Luminal	COL4A5	ITGA3_ITGB1	0.00839824	0.008	COL4A5_ITGA3_ITGB1	COL4A5 - (ITGA3+ITGB1)	COLLAGEN	ECM-Receptor	KEGG: hsa04512
Mix_Luminal	Mix_Luminal	SPP1	ITGA4_ITGB1	0.00835324	0	SPP1_ITGA4_ITGB1	SPP1 - (ITGA4+ITGB1)	SPP1	Secreted Signaling	PMID: 21907263
Mix_Luminal	Mix_Luminal	OCLN	OCLN	0.00803238	0	OCLN_OCLN	OCLN - OCLN	OCLN	Cell-Cell Contact	KEGG: hsa04514
Mix_Luminal	Mix_Luminal	COL9A2	ITGA1_ITGB1	0.00792179	0	COL9A2_ITGA1_ITGB1	COL9A2 - (ITGA1+ITGB1)	COLLAGEN	ECM-Receptor	KEGG: hsa04512
Mix_Luminal	Mix_Luminal	SEMA3F	NRP2_PLXNA3	0.0077995	0	SEMA3F_NRP2_PLXNA3	SEMA3F - (NRP2+PLXNA3)	SEMA3	Secreted Signaling	PMID: 27533782
Mix_Luminal	Mix_Luminal	SEMA3F	NRP2_PLXNA1	0.00779811	0	SEMA3F_NRP2_PLXNA1	SEMA3F - (NRP2+PLXNA1)	SEMA3	Secreted Signaling	PMID: 27533782
Mix_Luminal	Mix_Luminal	COL2A1	ITGA9_ITGB1	0.00733517	0	COL2A1_ITGA9_ITGB1	COL2A1 - (ITGA9+ITGB1)	COLLAGEN	ECM-Receptor	KEGG: hsa04512
Mix_Luminal	Mix_Luminal	GAS6	AXL	0.00719901	0	GAS6_AXL	GAS6 - AXL	GAS	Secreted Signaling	PMID: 27801848
Mix_Luminal	Mix_Luminal	COL9A2	ITGA2_ITGB1	0.00689631	0	COL9A2_ITGA2_ITGB1	COL9A2 - (ITGA2+ITGB1)	COLLAGEN	ECM-Receptor	KEGG: hsa04512
Mix_Luminal	Mix_Luminal	COL4A1	ITGA10_ITGB1	0.00672639	0	COL4A1_ITGA10_ITGB1	COL4A1 - (ITGA10+ITGB1)	COLLAGEN	ECM-Receptor	KEGG: hsa04512
Mix_Luminal	Mix_Luminal	COL4A5	ITGAV_ITGB8	0.00628177	0	COL4A5_ITGAV_ITGB8	COL4A5 - (ITGAV+ITGB8)	COLLAGEN	ECM-Receptor	KEGG: hsa04512
Mix_Luminal	Mix_Luminal	LAMA2	ITGA6_ITGB1	0.00567254	0	LAMA2_ITGA6_ITGB1	LAMA2 - (ITGA6+ITGB1)	LAMININ	ECM-Receptor	KEGG: hsa04512
Mix_Luminal	Mix_Luminal	COL4A5	ITGA1_ITGB1	0.00544723	0	COL4A5_ITGA1_ITGB1	COL4A5 - (ITGA1+ITGB1)	COLLAGEN	ECM-Receptor	KEGG: hsa04512
Mix_Luminal	Mix_Luminal	COL9A2	ITGA9_ITGB1	0.00533795	0	COL9A2_ITGA9_ITGB1	COL9A2 - (ITGA9+ITGB1)	COLLAGEN	ECM-Receptor	KEGG: hsa04512
Mix_Luminal	Mix_Luminal	LAMA2	ITGA3_ITGB1	0.00520682	0	LAMA2_ITGA3_ITGB1	LAMA2 - (ITGA3+ITGB1)	LAMININ	ECM-Receptor	KEGG: hsa04512
Mix_Luminal	Mix_Luminal	COL4A5	ITGA2_ITGB1	0.00474055	0.008	COL4A5_ITGA2_ITGB1	COL4A5 - (ITGA2+ITGB1)	COLLAGEN	ECM-Receptor	KEGG: hsa04512
Mix_Luminal	Mix_Luminal	PECAM1	PECAM1	0.00463424	0	PECAM1_PECAM1	PECAM1 - PECAM1	PECAM1	Cell-Cell Contact	KEGG: hsa04514
Mix_Luminal	Mix_Luminal	ITGB2	ICAM1	0.00445848	0	ITGB2_ICAM1	ITGB2 - ICAM1	ITGB2	Cell-Cell Contact	KEGG: hsa04514
Mix_Luminal	Mix_Luminal	HLA-DQA1	CD4	0.00444446	0	HLA-DQA1_CD4	HLA-DQA1 - CD4	MHC-II	Cell-Cell Contact	KEGG: hsa04514
Mix_Luminal	Mix_Luminal	HLA-DMA	CD4	0.00430532	0	HLA-DMA_CD4	HLA-DMA - CD4	MHC-II	Cell-Cell Contact	KEGG: hsa04514
Mix_Luminal	Mix_Luminal	LAMA2	ITGAV_ITGB8	0.00389147	0	LAMA2_ITGAV_ITGB8	LAMA2 - (ITGAV+ITGB8)	LAMININ	ECM-Receptor	KEGG: hsa04512
Mix_Luminal	Mix_Luminal	VWF	ITGAV_ITGB3	0.00388233	0	VWF_ITGAV_ITGB3	VWF - (ITGAV+ITGB3)	VWF	ECM-Receptor	KEGG: hsa04512
Mix_Luminal	Mix_Luminal	HLA-DMB	CD4	0.00387134	0	HLA-DMB_CD4	HLA-DMB - CD4	MHC-II	Cell-Cell Contact	KEGG: hsa04514
Mix_Luminal	Mix_Luminal	ICAM1	ITGAX_ITGB2	0.00383488	0	ICAM1_ITGAX_ITGB2	ICAM1 - (ITGAX+ITGB2)	ICAM	Cell-Cell Contact	PMID: 16252253
Mix_Luminal	Mix_Luminal	SEMA3F	NRP2_PLXNA2	0.00376391	0	SEMA3F_NRP2_PLXNA2	SEMA3F - (NRP2+PLXNA2)	SEMA3	Secreted Signaling	PMID: 27533782
Mix_Luminal	Mix_Luminal	COL4A5	ITGA9_ITGB1	0.00366753	0	COL4A5_ITGA9_ITGB1	COL4A5 - (ITGA9+ITGB1)	COLLAGEN	ECM-Receptor	KEGG: hsa04512
Mix_Luminal	Mix_Luminal	FN1	ITGA4_ITGB7	0.00343684	0	FN1_ITGA4_ITGB7	FN1 - (ITGA4+ITGB7)	FN1	ECM-Receptor	KEGG: hsa04512
Mix_Luminal	Mix_Luminal	PDGFB	PDGFRB	0.00343123	0	PDGFB_PDGFRB	PDGFB - PDGFRB	PDGF	Secreted Signaling	PMID: 15207812
Mix_Luminal	Mix_Luminal	LAMA2	ITGA1_ITGB1	0.00337341	0	LAMA2_ITGA1_ITGB1	LAMA2 - (ITGA1+ITGB1)	LAMININ	ECM-Receptor	KEGG: hsa04512
Mix_Luminal	Mix_Luminal	LAMA2	ITGA6_ITGB4	0.00335501	0	LAMA2_ITGA6_ITGB4	LAMA2 - (ITGA6+ITGB4)	LAMININ	ECM-Receptor	KEGG: hsa04512
Mix_Luminal	Mix_Luminal	COL2A1	ITGA10_ITGB1	0.00334636	0	COL2A1_ITGA10_ITGB1	COL2A1 - (ITGA10+ITGB1)	COLLAGEN	ECM-Receptor	KEGG: hsa04512
Mix_Luminal	Mix_Luminal	C3	ITGAM_ITGB2	0.00319141	0	C3_ITGAM_ITGB2	C3 - (ITGAM+ITGB2)	COMPLEMENT	Secreted Signaling	PMID: 16234578
Mix_Luminal	Mix_Luminal	HLA-DRB1	CD4	0.00308649	0	HLA-DRB1_CD4	HLA-DRB1 - CD4	MHC-II	Cell-Cell Contact	KEGG: hsa04514
Mix_Luminal	Mix_Luminal	THY1	ITGAM_ITGB2	0.00296016	0	THY1_ITGAM_ITGB2	THY1 - (ITGAM+ITGB2)	THY1	Cell-Cell Contact	PMID: 15850796
Mix_Luminal	Mix_Luminal	LAMA2	ITGA2_ITGB1	0.00293498	0	LAMA2_ITGA2_ITGB1	LAMA2 - (ITGA2+ITGB1)	LAMININ	ECM-Receptor	KEGG: hsa04512
Mix_Luminal	Mix_Luminal	PDGFA	PDGFRB	0.00283203	0	PDGFA_PDGFRB	PDGFA - PDGFRB	PDGF	Secreted Signaling	PMID: 15207812
Mix_Luminal	Mix_Luminal	ITGA9_ITGB1	VCAM1	0.00254907	0	ITGA9_ITGB1_VCAM1	VCAM1 - (ITGA9+ITGB1)	VCAM	Cell-Cell Contact	KEGG: hsa04514
Mix_Luminal	Mix_Luminal	COL9A2	ITGA10_ITGB1	0.00243255	0	COL9A2_ITGA10_ITGB1	COL9A2 - (ITGA10+ITGB1)	COLLAGEN	ECM-Receptor	KEGG: hsa04512
Mix_Luminal	Mix_Luminal	LAMA2	ITGA9_ITGB1	0.00226972	0	LAMA2_ITGA9_ITGB1	LAMA2 - (ITGA9+ITGB1)	LAMININ	ECM-Receptor	KEGG: hsa04512
Mix_Luminal	Mix_Luminal	AREG	EGFR	0.00218552	0	AREG_EGFR	AREG - EGFR	EGF	Secreted Signaling	KEGG: hsa04012
Mix_Luminal	Mix_Luminal	JAM2	ITGAV_ITGB1	0.00208543	0	JAM2_ITGAV_ITGB1	JAM2 - (ITGAV+ITGB1)	JAM	Cell-Cell Contact	KEGG: hsa04514
Mix_Luminal	Mix_Luminal	HLA-DRB5	CD4	0.00204434	0	HLA-DRB5_CD4	HLA-DRB5 - CD4	MHC-II	Cell-Cell Contact	KEGG: hsa04514
Mix_Luminal	Mix_Luminal	PDGFB	PDGFRA	0.00194302	0	PDGFB_PDGFRA	PDGFB - PDGFRA	PDGF	Secreted Signaling	PMID: 15207812
Mix_Luminal	Mix_Luminal	IL34	CSF1R	0.00181476	0	IL34_CSF1R	IL34 - CSF1R	CSF	Secreted Signaling	KEGG: hsa04060
Mix_Luminal	Mix_Luminal	COL4A5	ITGA10_ITGB1	0.0016698	0	COL4A5_ITGA10_ITGB1	COL4A5 - (ITGA10+ITGB1)	COLLAGEN	ECM-Receptor	KEGG: hsa04512
Mix_Luminal	Mix_Luminal	PDGFA	PDGFRA	0.00160219	0	PDGFA_PDGFRA	PDGFA - PDGFRA	PDGF	Secreted Signaling	PMID: 15207812
Mix_Luminal	Mix_Luminal	CDH5	CDH5	0.00156791	0	CDH5_CDH5	CDH5 - CDH5	CDH5	Cell-Cell Contact	KEGG: hsa04514
Mix_Luminal	Mix_Luminal	ITGA4_ITGB1	VCAM1	0.00142933	0	ITGA4_ITGB1_VCAM1	VCAM1 - (ITGA4+ITGB1)	VCAM	Cell-Cell Contact	KEGG: hsa04514
Mix_Luminal	Mix_Luminal	ANGPTL2	TLR4	0.0012628	0	ANGPTL2_TLR4	ANGPTL2 - TLR4	ANGPTL	Secreted Signaling	PMID: 24478758
Mix_Luminal	Mix_Luminal	ICAM1	ITGAM_ITGB2	0.00122688	0	ICAM1_ITGAM_ITGB2	ICAM1 - (ITGAM+ITGB2)	ICAM	Cell-Cell Contact	KEGG: hsa04514
Mix_Luminal	Mix_Luminal	ENTPD1	ADORA1	0.00114879	0	ENTPD1_ADORA1	ENTPD1 - ADORA1	CD39	Cell-Cell Contact	PMID: 21677139
Mix_Luminal	Mix_Luminal	DSG2	DSC3	0.00113743	0	DSG2_DSC3	DSG2 - DSC3	DESMOSOME	Cell-Cell Contact	PMID: 27298358
Mix_Luminal	Mix_Luminal	FGF7	FGFR2	0.00111019	0	FGF7_FGFR2	FGF7 - FGFR2	FGF	Secreted Signaling	PMC: 4393358
Mix_Luminal	Mix_Luminal	JAM2	ITGA3_ITGB1	0.00110094	0	JAM2_ITGA3_ITGB1	JAM2 - (ITGA3+ITGB1)	JAM	Cell-Cell Contact	PMID: 12070135
Mix_Luminal	Mix_Luminal	JAM3	JAM3	0.000712863	0.004	JAM3_JAM3	JAM3 - JAM3	JAM	Cell-Cell Contact	KEGG: hsa04514
Mix_Luminal	Mix_Luminal	HLA-DOA	CD4	0.000455072	0	HLA-DOA_CD4	HLA-DOA - CD4	MHC-II	Cell-Cell Contact	KEGG: hsa04514
Mix_Luminal	Mix_Luminal	IL16	CD4	0.000404111	0	IL16_CD4	IL16 - CD4	IL16	Secreted Signaling	KEGG: hsa04060
Mix_Luminal	Mix_Luminal	JAM3	ITGAM_ITGB2	0.000369357	0	JAM3_ITGAM_ITGB2	JAM3 - (ITGAM+ITGB2)	JAM	Cell-Cell Contact	KEGG: hsa04514; PMID: 16118203, PMC2194005
Mix_Luminal	Mix_Luminal	PTN	ITGAV_ITGB3	0.000312717	0.036	PTN_ITGAV_ITGB3	PTN - (ITGAV+ITGB3)	PTN	Secreted Signaling	PMID: 28356350; PMID: 25620911
Mix_Luminal	Mix_Luminal	TNXB	ITGAV_ITGB3	0.00021748	0.048	TNXB_ITGAV_ITGB3	TNXB - (ITGAV+ITGB3)	TENASCIN	ECM-Receptor	KEGG: hsa04512
Mix_Luminal	Mix_Luminal	JAM2	JAM3	0.000186752	0	JAM2_JAM3	JAM2 - JAM3	JAM	Cell-Cell Contact	PMC1237098; PMID: 11590146
Mix_Luminal	Mix_Luminal	JAM3	JAM2	0.000186752	0	JAM3_JAM2	JAM3 - JAM2	JAM	Cell-Cell Contact	KEGG: hsa04514
Mix_Luminal	Mix_Luminal	ITGA4_ITGB7	VCAM1	0.000159511	0	ITGA4_ITGB7_VCAM1	VCAM1 - (ITGA4+ITGB7)	VCAM	Cell-Cell Contact	KEGG: hsa04514
Mix_Luminal	Mix_Luminal	JAM2	JAM2	4.89053e-05	0	JAM2_JAM2	JAM2 - JAM2	JAM	Cell-Cell Contact	KEGG: hsa04514

## Sheet: Mix-Mix interactions TNBC
source	target	ligand	receptor	prob	pval	interaction_name	interaction_name_2	pathway_name	annotation	evidence
Mix_TNBC	Mix_TNBC	COL1A1	CD44	0.173856	0	COL1A1_CD44	COL1A1 - CD44	COLLAGEN	ECM-Receptor	KEGG: hsa04512
Mix_TNBC	Mix_TNBC	COL1A2	CD44	0.171422	0	COL1A2_CD44	COL1A2 - CD44	COLLAGEN	ECM-Receptor	KEGG: hsa04512
Mix_TNBC	Mix_TNBC	FN1	CD44	0.169205	0	FN1_CD44	FN1 - CD44	FN1	ECM-Receptor	KEGG: hsa04512
Mix_TNBC	Mix_TNBC	MIF	CD74_CD44	0.132166	0	MIF_CD74_CD44	MIF - (CD74+CD44)	MIF	Secreted Signaling	PMID: 29637711; PMID: 26175090
Mix_TNBC	Mix_TNBC	COL1A1	SDC1	0.122352	0	COL1A1_SDC1	COL1A1 - SDC1	COLLAGEN	ECM-Receptor	KEGG: hsa04512
Mix_TNBC	Mix_TNBC	COL1A2	SDC1	0.120534	0	COL1A2_SDC1	COL1A2 - SDC1	COLLAGEN	ECM-Receptor	KEGG: hsa04512
Mix_TNBC	Mix_TNBC	FN1	SDC1	0.118881	0	FN1_SDC1	FN1 - SDC1	FN1	ECM-Receptor	KEGG: hsa04512
Mix_TNBC	Mix_TNBC	COL6A3	CD44	0.101927	0	COL6A3_CD44	COL6A3 - CD44	COLLAGEN	ECM-Receptor	KEGG: hsa04512
Mix_TNBC	Mix_TNBC	COL6A1	CD44	0.0922059	0	COL6A1_CD44	COL6A1 - CD44	COLLAGEN	ECM-Receptor	KEGG: hsa04512
Mix_TNBC	Mix_TNBC	FN1	SDC4	0.0921659	0.02	FN1_SDC4	FN1 - SDC4	FN1	ECM-Receptor	KEGG: hsa04512
Mix_TNBC	Mix_TNBC	COL6A2	CD44	0.0804867	0	COL6A2_CD44	COL6A2 - CD44	COLLAGEN	ECM-Receptor	KEGG: hsa04512
Mix_TNBC	Mix_TNBC	MDK	NCL	0.0699365	0	MDK_NCL	MDK - NCL	MK	Secreted Signaling	PMID: 28356350
Mix_TNBC	Mix_TNBC	COL6A3	SDC1	0.0699283	0	COL6A3_SDC1	COL6A3 - SDC1	COLLAGEN	ECM-Receptor	KEGG: hsa04512
Mix_TNBC	Mix_TNBC	SPP1	CD44	0.0694347	0	SPP1_CD44	SPP1 - CD44	SPP1	Secreted Signaling	PMID: 21907263
Mix_TNBC	Mix_TNBC	COL6A1	SDC1	0.0630447	0	COL6A1_SDC1	COL6A1 - SDC1	COLLAGEN	ECM-Receptor	KEGG: hsa04512
Mix_TNBC	Mix_TNBC	FN1	ITGAV_ITGB8	0.062472	0	FN1_ITGAV_ITGB8	FN1 - (ITGAV+ITGB8)	FN1	ECM-Receptor	KEGG: hsa04512
Mix_TNBC	Mix_TNBC	THBS1	SDC1	0.0579585	0	THBS1_SDC1	THBS1 - SDC1	THBS	ECM-Receptor	KEGG: hsa04512
Mix_TNBC	Mix_TNBC	MDK	SDC1	0.0561154	0	MDK_SDC1	MDK - SDC1	MK	Secreted Signaling	PMID: 28356350
Mix_TNBC	Mix_TNBC	COL6A2	SDC1	0.0548081	0	COL6A2_SDC1	COL6A2 - SDC1	COLLAGEN	ECM-Receptor	KEGG: hsa04512
Mix_TNBC	Mix_TNBC	FN1	ITGAV_ITGB6	0.0511739	0	FN1_ITGAV_ITGB6	FN1 - (ITGAV+ITGB6)	FN1	ECM-Receptor	KEGG: hsa04512
Mix_TNBC	Mix_TNBC	COL4A1	CD44	0.0484179	0	COL4A1_CD44	COL4A1 - CD44	COLLAGEN	ECM-Receptor	KEGG: hsa04512
Mix_TNBC	Mix_TNBC	MDK	ITGA6_ITGB1	0.0446577	0	MDK_ITGA6_ITGB1	MDK - (ITGA6+ITGB1)	MK	Secreted Signaling	PMID: 28356350
Mix_TNBC	Mix_TNBC	FN1	ITGA3_ITGB1	0.0444105	0.012	FN1_ITGA3_ITGB1	FN1 - (ITGA3+ITGB1)	FN1	ECM-Receptor	KEGG: hsa04512
Mix_TNBC	Mix_TNBC	MDK	SDC4	0.0428198	0	MDK_SDC4	MDK - SDC4	MK	Secreted Signaling	PMID: 28356350
Mix_TNBC	Mix_TNBC	LAMB1	CD44	0.0381576	0	LAMB1_CD44	LAMB1 - CD44	LAMININ	ECM-Receptor	KEGG: hsa04512
Mix_TNBC	Mix_TNBC	MDK	LRP1	0.0376955	0	MDK_LRP1	MDK - LRP1	MK	Secreted Signaling	PMID: 28356350
Mix_TNBC	Mix_TNBC	COL4A1	SDC1	0.0326078	0	COL4A1_SDC1	COL4A1 - SDC1	COLLAGEN	ECM-Receptor	KEGG: hsa04512
Mix_TNBC	Mix_TNBC	LAMA4	CD44	0.0297148	0	LAMA4_CD44	LAMA4 - CD44	LAMININ	ECM-Receptor	KEGG: hsa04512
Mix_TNBC	Mix_TNBC	LAMA5	CD44	0.0286111	0	LAMA5_CD44	LAMA5 - CD44	LAMININ	ECM-Receptor	KEGG: hsa04512
Mix_TNBC	Mix_TNBC	LAMC1	CD44	0.0239827	0.04	LAMC1_CD44	LAMC1 - CD44	LAMININ	ECM-Receptor	KEGG: hsa04512
Mix_TNBC	Mix_TNBC	C3	ITGAX_ITGB2	0.0210385	0	C3_ITGAX_ITGB2	C3 - (ITGAX+ITGB2)	COMPLEMENT	Secreted Signaling	PMID: 16234578
Mix_TNBC	Mix_TNBC	CDH1	CDH1	0.0206681	0	CDH1_CDH1	CDH1 - CDH1	CDH	Cell-Cell Contact	KEGG: hsa04514
Mix_TNBC	Mix_TNBC	SPP1	ITGAV_ITGB6	0.0193765	0.004	SPP1_ITGAV_ITGB6	SPP1 - (ITGAV+ITGB6)	SPP1	Secreted Signaling	PMID: 21907263
Mix_TNBC	Mix_TNBC	MDK	ITGA4_ITGB1	0.0169055	0	MDK_ITGA4_ITGB1	MDK - (ITGA4+ITGB1)	MK	Secreted Signaling	PMID: 28356350
Mix_TNBC	Mix_TNBC	TNC	SDC1	0.0154102	0	TNC_SDC1	TNC - SDC1	TENASCIN	ECM-Receptor	KEGG: hsa04512
Mix_TNBC	Mix_TNBC	LAMA5	ITGA6_ITGB1	0.0151099	0	LAMA5_ITGA6_ITGB1	LAMA5 - (ITGA6+ITGB1)	LAMININ	ECM-Receptor	KEGG: hsa04512
Mix_TNBC	Mix_TNBC	LAMB1	ITGA6_ITGB4	0.0123793	0	LAMB1_ITGA6_ITGB4	LAMB1 - (ITGA6+ITGB4)	LAMININ	ECM-Receptor	KEGG: hsa04512
Mix_TNBC	Mix_TNBC	NAMPT	ITGA5_ITGB1	0.0118509	0	NAMPT_ITGA5_ITGB1	NAMPT - (ITGA5+ITGB1)	VISFATIN	Secreted Signaling	PMID: 28490838
Mix_TNBC	Mix_TNBC	TNC	SDC4	0.0116401	0	TNC_SDC4	TNC - SDC4	TENASCIN	ECM-Receptor	KEGG: hsa04512
Mix_TNBC	Mix_TNBC	HLA-DMA	CD4	0.0110202	0	HLA-DMA_CD4	HLA-DMA - CD4	MHC-II	Cell-Cell Contact	KEGG: hsa04514
Mix_TNBC	Mix_TNBC	NAMPT	INSR	0.00990713	0	NAMPT_INSR	NAMPT - INSR	VISFATIN	Secreted Signaling	PMID: 28490838
Mix_TNBC	Mix_TNBC	LAMA4	ITGA6_ITGB4	0.00958338	0	LAMA4_ITGA6_ITGB4	LAMA4 - (ITGA6+ITGB4)	LAMININ	ECM-Receptor	KEGG: hsa04512
Mix_TNBC	Mix_TNBC	LAMA5	ITGAV_ITGB8	0.00954463	0	LAMA5_ITGAV_ITGB8	LAMA5 - (ITGAV+ITGB8)	LAMININ	ECM-Receptor	KEGG: hsa04512
Mix_TNBC	Mix_TNBC	CDH1	ITGA2_ITGB1	0.00936643	0	CDH1_ITGA1_ITGB1	CDH1 - (ITGA1+ITGB1)	CDH1	Cell-Cell Contact	PMID: 12392763
Mix_TNBC	Mix_TNBC	F11R	F11R	0.00930548	0	F11R_F11R	F11R - F11R	JAM	Cell-Cell Contact	KEGG: hsa04514
Mix_TNBC	Mix_TNBC	HLA-DMB	CD4	0.00925131	0	HLA-DMB_CD4	HLA-DMB - CD4	MHC-II	Cell-Cell Contact	KEGG: hsa04514
Mix_TNBC	Mix_TNBC	LAMA5	ITGA6_ITGB4	0.00922032	0	LAMA5_ITGA6_ITGB4	LAMA5 - (ITGA6+ITGB4)	LAMININ	ECM-Receptor	KEGG: hsa04512
Mix_TNBC	Mix_TNBC	C3	ITGAM_ITGB2	0.00822705	0	C3_ITGAM_ITGB2	C3 - (ITGAM+ITGB2)	COMPLEMENT	Secreted Signaling	PMID: 16234578
Mix_TNBC	Mix_TNBC	ADGRE5	CD55	0.00779519	0	ADGRE5_CD55	ADGRE5 - CD55	ADGRE5	Cell-Cell Contact	PMID: 11297558
Mix_TNBC	Mix_TNBC	LAMC1	ITGA6_ITGB4	0.00770387	0	LAMC1_ITGA6_ITGB4	LAMC1 - (ITGA6+ITGB4)	LAMININ	ECM-Receptor	KEGG: hsa04512
Mix_TNBC	Mix_TNBC	FN1	ITGA4_ITGB7	0.00731753	0.012	FN1_ITGA4_ITGB7	FN1 - (ITGA4+ITGB7)	FN1	ECM-Receptor	KEGG: hsa04512
Mix_TNBC	Mix_TNBC	LAMA5	ITGA3_ITGB1	0.00667619	0	LAMA5_ITGA3_ITGB1	LAMA5 - (ITGA3+ITGB1)	LAMININ	ECM-Receptor	KEGG: hsa04512
Mix_TNBC	Mix_TNBC	LAMA5	ITGA1_ITGB1	0.00631653	0	LAMA5_ITGA1_ITGB1	LAMA5 - (ITGA1+ITGB1)	LAMININ	ECM-Receptor	KEGG: hsa04512
Mix_TNBC	Mix_TNBC	TNC	ITGAV_ITGB6	0.00621769	0	TNC_ITGAV_ITGB6	TNC - (ITGAV+ITGB6)	TENASCIN	ECM-Receptor	KEGG: hsa04512
Mix_TNBC	Mix_TNBC	LAMA5	ITGA2_ITGB1	0.00536234	0	LAMA5_ITGA2_ITGB1	LAMA5 - (ITGA2+ITGB1)	LAMININ	ECM-Receptor	KEGG: hsa04512
Mix_TNBC	Mix_TNBC	TGFB1	ACVR1_TGFbR	0.00428848	0	TGFB1_ACVR1_TGFBR1	TGFB1 - (ACVR1+TGFBR1)	TGFb	Secreted Signaling	PMID: 29376829
Mix_TNBC	Mix_TNBC	HLA-DQA1	CD4	0.00394629	0	HLA-DQA1_CD4	HLA-DQA1 - CD4	MHC-II	Cell-Cell Contact	KEGG: hsa04514
Mix_TNBC	Mix_TNBC	SEMA3F	NRP2_PLXNA1	0.00391365	0	SEMA3F_NRP2_PLXNA1	SEMA3F - (NRP2+PLXNA1)	SEMA3	Secreted Signaling	PMID: 27533782
Mix_TNBC	Mix_TNBC	LAMA5	ITGA9_ITGB1	0.00372807	0	LAMA5_ITGA9_ITGB1	LAMA5 - (ITGA9+ITGB1)	LAMININ	ECM-Receptor	KEGG: hsa04512
Mix_TNBC	Mix_TNBC	SEMA3F	NRP2_PLXNA3	0.00339532	0	SEMA3F_NRP2_PLXNA3	SEMA3F - (NRP2+PLXNA3)	SEMA3	Secreted Signaling	PMID: 27533782
Mix_TNBC	Mix_TNBC	TNC	ITGA9_ITGB1	0.00299266	0	TNC_ITGA9_ITGB1	TNC - (ITGA9+ITGB1)	TENASCIN	ECM-Receptor	KEGG: hsa04512
Mix_TNBC	Mix_TNBC	OCLN	OCLN	0.00227932	0	OCLN_OCLN	OCLN - OCLN	OCLN	Cell-Cell Contact	KEGG: hsa04514
Mix_TNBC	Mix_TNBC	TGFB1	TGFbR1_R2	0.00223172	0	TGFB1_TGFBR1_TGFBR2	TGFB1 - (TGFBR1+TGFBR2)	TGFb	Secreted Signaling	KEGG: hsa04350
Mix_TNBC	Mix_TNBC	F11R	ITGAL_ITGB2	0.00165721	0	JAM1_ITGAL_ITGB2	JAM1 - (ITGAL+ITGB2)	JAM	Cell-Cell Contact	PMID: 11812992
Mix_TNBC	Mix_TNBC	LAMA5	ITGA7_ITGB1	0.00159886	0.012	LAMA5_ITGA7_ITGB1	LAMA5 - (ITGA7+ITGB1)	LAMININ	ECM-Receptor	KEGG: hsa04512
Mix_TNBC	Mix_TNBC	TGFB1	ACVR1B_TGFbR2	0.00134048	0	TGFB1_ACVR1B_TGFBR2	TGFB1 - (ACVR1B+TGFBR2)	TGFb	Secreted Signaling	PMID: 27449815
Mix_TNBC	Mix_TNBC	SEMA3F	NRP2_PLXNA2	0.00103587	0	SEMA3F_NRP2_PLXNA2	SEMA3F - (NRP2+PLXNA2)	SEMA3	Secreted Signaling	PMID: 27533782
Mix_TNBC	Mix_TNBC	IGF1	ITGA6_ITGB4	0.000555948	0.004	IGF1_ITGA6_ITGB4	IGF1 - (ITGA6+ITGB4)	IGF	Secreted Signaling	PMID: 28190785; PMID: 28873464
Mix_TNBC	Mix_TNBC	FGF7	FGFR2	0.000224504	0.032	FGF7_FGFR2	FGF7 - FGFR2	FGF	Secreted Signaling	PMC: 4393358
Mix_TNBC	Mix_TNBC	LCK	CD8 receptor	4.28322e-06	0	LCK_CD8A_CD8B1	LCK - (CD8A+CD8B1)	LCK	Cell-Cell Contact	PMID: 25427562
